# Supplementary material for: Murine Long Noncoding RNA Morrbid Contributes in the Regulation of NRAS Splicing in Hepatocytes In Vitro
Source: Int J Mol Sci. 2020 Aug 5;21(16):5605. doi: 10.3390/ijms21165605 (PMC7460575; doi:10.3390/ijms21165605)
Supplement: Supplementary file 1 [file ijms-21-05605-s001.zip]

Archive with 3 entries (2 files):
- Suppl F 3/
- Suppl F 3/NRAS Supplementary_v7.docx
- Suppl F 3/Supplementary Table 2. List of genes differentially expressed in Morrbid ASO KD (1).xlsx
