# Supplementary material for: Murine Long Noncoding RNA Morrbid Contributes in the Regulation of NRAS Splicing in Hepatocytes In Vitro
Source: Int J Mol Sci. 2020 Aug 5;21(16):5605. doi: 10.3390/ijms21165605 (PMC7460575; doi:10.3390/ijms21165605)
Supplement: Supplementary file 1 [file ijms-21-05605-s001.zip › Suppl F 3/Supplementary Table 2. List of genes differentially expressed in Morrbid ASO KD (1).xlsx]

## Sheet: Morrbid KD 
Gene ID	Log Fold Change	P-value	Ensembl ID
4930429H19Rik	6.47251	0.000712537	ENSMUSG00000108530
1700003I16Rik	6.47193	0.000230199	ENSMUSG00000107526
Gm15441	6.43085	0.00409858	ENSMUSG00000074398
Tnfrsf13b	6.40412	0.00117227	ENSMUSG00000010142
A730056A06Rik	6.20782	0.000802441	ENSMUSG00000097756
Gm13005	6.1521	0.00035024	ENSMUSG00000080806
Gm47761	6.14562	0.00517718	ENSMUSG00000112478
Bpifb6	6.13367	0.00137722	ENSMUSG00000068009
D730045A05Rik	6.0747	0.00165096	ENSMUSG00000090263
Gm15493	5.97359	0.0018965	ENSMUSG00000082623
Hist1h4n	5.95867	0.0481864	ENSMUSG00000069305
Ccdc33	5.95591	0.00358107	ENSMUSG00000037716
Gm37166	5.95194	0.00383143	ENSMUSG00000102461
Gm11927	5.9373	0.00138573	ENSMUSG00000082398
Gm48079	5.90446	0.00471347	ENSMUSG00000113527
AC154291.1	5.88701	0.0033133	ENSMUSG00000117434
Asb17os	5.88688	0.00337518	ENSMUSG00000086438
Gm11464	5.88539	0.00694014	ENSMUSG00000087351
Vmn1r57	5.82585	0.0058804	ENSMUSG00000091652
Gm18757	5.81556	0.00321832	ENSMUSG00000109155
Gm28883	5.7523	0.0036727	ENSMUSG00000101482
Gm12320	5.71493	0.0115339	ENSMUSG00000085502
Kcnmb2	5.71065	0.00380608	ENSMUSG00000037610
Gm45924	5.69856	0.0362207	ENSMUSG00000115620
6720483E21Rik	5.6923	0.0401479	ENSMUSG00000097934
Gm28447	5.68526	0.0179957	ENSMUSG00000101792
Krtap5-4	5.65775	0.0488189	ENSMUSG00000045236
Catsperg1	5.64887	0.0119871	ENSMUSG00000049676
Ly6g6c	5.62678	0.0301559	ENSMUSG00000092586
Tpi-rs5	5.62378	0.0444524	ENSMUSG00000110770
Cd209c	5.61696	0.0436878	ENSMUSG00000040165
Gm44815	5.57812	0.0182308	ENSMUSG00000108670
Btnl10	5.56527	0.046487	ENSMUSG00000020490
1700003M07Rik	5.55444	0.0328477	ENSMUSG00000085389
Gm34388	5.55144	0.0140017	ENSMUSG00000114474
Gm12735	5.54588	0.0208333	ENSMUSG00000086049
Olfr545	5.53935	0.0121322	ENSMUSG00000044824
Gm37858	5.53714	0.0199355	ENSMUSG00000103767
Gm14341	5.49574	0.0431881	ENSMUSG00000087293
Slc9c1	5.488	0.0289567	ENSMUSG00000033210
2410004P03Rik	5.48591	0.0286736	ENSMUSG00000071398
Gm4668	5.46891	0.042158	ENSMUSG00000111243
Clec10a	5.4493	0.0272424	ENSMUSG00000000318
1700040L08Rik	5.44911	0.0227684	ENSMUSG00000107406
Olfr371	5.42683	0.0219765	ENSMUSG00000051952
Gm37045	5.41913	0.0296423	ENSMUSG00000102365
Gm5705	5.39444	0.0294295	ENSMUSG00000091743
Gm12984	5.393	0.034703	ENSMUSG00000085002
Gm45096	5.38454	0.027942	ENSMUSG00000108739
Madcam1	5.34707	0.028819	ENSMUSG00000020310
Gm26599	5.3463	0.028819	ENSMUSG00000097220
Gm43748	5.32841	0.0462025	ENSMUSG00000106707
Gm45447	5.3283	0.0352696	ENSMUSG00000109780
Lypd3	5.30987	0.0469974	ENSMUSG00000057454
Gm31812	5.16057	0.0427622	ENSMUSG00000109599
Gm35363	4.87386	0.0462609	ENSMUSG00000110301
8430432A02Rik	4.54404	0.00013439	ENSMUSG00000041878
Samd15	4.25937	0.000970728	ENSMUSG00000090812
Gm10654	4.2286	0.00124839	ENSMUSG00000074252
A430093F15Rik	4.19708	0.000304252	ENSMUSG00000067577
Lefty2	4.06818	0.0003672	ENSMUSG00000066652
1700016F12Rik	4.04401	0.00510348	ENSMUSG00000104955
A230052G05Rik	3.98103	0.000123187	ENSMUSG00000020887
Gm7008	3.92468	0.000527137	ENSMUSG00000035983
BC028777	3.88894	0.0125871	ENSMUSG00000085185
Fam163a	3.87667	0.000114426	ENSMUSG00000015484
Gm48236	3.87007	0.00472928	ENSMUSG00000113741
Gm14634	3.84305	0.016147	ENSMUSG00000085891
Vmn1r56	3.83852	0.00315755	ENSMUSG00000091874
Gm11788	3.82714	0.00474725	ENSMUSG00000086929
Gm43400	3.77167	0.00213186	ENSMUSG00000105820
4930583K01Rik	3.74274	0.00948547	ENSMUSG00000055159
Gm44066	3.6954	0.0132228	ENSMUSG00000107946
Gm19085	3.69199	0.0128293	ENSMUSG00000101958
D730045B01Rik	3.69056	0.00171373	ENSMUSG00000054622
Gm17747	3.62159	0.00452721	ENSMUSG00000114232
Rnu5g	3.61658	0.00995595	ENSMUSG00000095892
Gm40332	3.60845	0.0205008	ENSMUSG00000104873
Gm4211	3.59936	0.0235398	ENSMUSG00000097146
Rasl2-9	3.59819	0.00592523	ENSMUSG00000083649
Trim50	3.56675	0.0189748	ENSMUSG00000053388
Npffr1	3.56296	0.0003672	ENSMUSG00000020090
Gm6410	3.552	0.0036411	ENSMUSG00000097308
Cyp2ab1	3.55045	0.0202775	ENSMUSG00000022818
A930032L01Rik	3.54719	0.00657196	ENSMUSG00000102282
4931413I07Rik	3.53936	0.0031174	ENSMUSG00000092602
Gm44672	3.46123	0.000388078	ENSMUSG00000108720
Ccr4	3.46103	0.00167198	ENSMUSG00000047898
AC166654.1	3.43584	0.0240029	ENSMUSG00000117355
Tubb3	3.4354	0.0252151	ENSMUSG00000062380
A930033M14Rik	3.43158	0.0101416	ENSMUSG00000111665
Zfp819	3.4284	0.0109866	ENSMUSG00000055102
Prss44	3.42752	0.0416914	ENSMUSG00000032493
Arhgap33os	3.41767	0.00637355	ENSMUSG00000062132
Abhd16b	3.40947	0.0113462	ENSMUSG00000055882
Gm48653	3.37943	0.00231039	ENSMUSG00000113425
Gm15971	3.37795	0.0221408	ENSMUSG00000081692
Gm10827	3.3652	0.000320427	ENSMUSG00000096977
Gm11627	3.36175	0.00853586	ENSMUSG00000078640
Gm26616	3.33726	0.000592937	ENSMUSG00000102425
Slc25a41	3.30495	0.0471362	ENSMUSG00000011486
AC132100.2	3.27154	0.0199739	ENSMUSG00000117588
Igfn1	3.25808	0.0140891	ENSMUSG00000051985
Gm7084	3.24675	0.04353	ENSMUSG00000114894
AC122818.2	3.24504	0.000218487	ENSMUSG00000117414
Gm47108	3.24486	0.0161297	ENSMUSG00000111000
Bfsp2	3.24211	0.0459944	ENSMUSG00000032556
Dsg1b	3.23588	0.0208333	ENSMUSG00000061928
AC132091.1	3.2076	0.0017391	ENSMUSG00000117627
Gm48935	3.20269	0.0382808	ENSMUSG00000115772
Gm30371	3.19744	0.000195223	ENSMUSG00000116525
Gm38004	3.18872	0.00375174	ENSMUSG00000103811
Dnah7a	3.17631	0.0112848	ENSMUSG00000096141
A930029G22Rik	3.16705	0.000565731	ENSMUSG00000096988
Olfr544	3.15456	0.00690581	ENSMUSG00000043925
Gm38308	3.15185	0.029015	ENSMUSG00000102709
Myoc	3.15068	0.000218542	ENSMUSG00000026697
Bglap3	3.14806	0.0494226	ENSMUSG00000074489
Gm47175	3.12873	0.000128548	ENSMUSG00000111343
4930429F24Rik	3.11222	0.0369631	ENSMUSG00000086918
Gm19935	3.1013	0.0211662	ENSMUSG00000110332
Gm5535	3.09557	0.000503194	ENSMUSG00000074758
Siglecg	3.09144	0.0101117	ENSMUSG00000030468
Gm13291	3.09049	0.0493259	ENSMUSG00000086491
Rnu2-10	3.08864	0.000351985	ENSMUSG00000065944
Gpr61	3.08769	0.000712537	ENSMUSG00000046793
Gm12260	3.08093	0.000386842	ENSMUSG00000080152
Cldnd2	3.07568	0.00948547	ENSMUSG00000038973
Gsdmcl2	3.04947	0.042534	ENSMUSG00000093867
Syt15	3.04725	0.0476954	ENSMUSG00000041479
Kcnmb4	3.04601	0.0041621	ENSMUSG00000054934
Zfp36l1-ps	3.04186	0.0102818	ENSMUSG00000080942
Gm32786	3.04122	0.000290999	ENSMUSG00000109958
Lpar3	3.03895	0.00547756	ENSMUSG00000036832
Gm13358	3.03757	0.0396321	ENSMUSG00000082864
Gm7086	3.03565	0.0027227	ENSMUSG00000112930
Gm6288	3.03473	0.00494551	ENSMUSG00000072660
Gm31342	3.03322	0.037472	ENSMUSG00000116289
G530011O06Rik	3.02738	0.00299689	ENSMUSG00000072844
Gm10649	3.01685	0.0314505	ENSMUSG00000074235
Gm4262	3.01526	0.00145991	ENSMUSG00000097056
Gm45199	3.00887	0.0139483	ENSMUSG00000109395
Gm26714	3.00874	0.0434932	ENSMUSG00000097654
1700122E12Rik	2.97226	0.000418905	ENSMUSG00000087685
Gm37192	2.97011	0.000712537	ENSMUSG00000102184
Gm1401	2.95495	0.000103636	ENSMUSG00000082217
Gm15884	2.95336	0.0404094	ENSMUSG00000087327
2210011K15Rik	2.94793	0.00591698	ENSMUSG00000101791
Gm6786	2.94627	0.0179125	ENSMUSG00000108086
Tpd52-ps	2.94292	0.0014673	ENSMUSG00000094594
Gm10752	2.94221	0.00741219	ENSMUSG00000112301
Gm7741	2.94091	0.00232747	ENSMUSG00000097713
Gm23444	2.92517	0.0152482	ENSMUSG00000064856
Gm10717	2.92237	0.00317984	ENSMUSG00000095891
Gm42514	2.91165	0.00308478	ENSMUSG00000105553
Tulp2	2.89805	0.000575907	ENSMUSG00000023467
Gm44658	2.89144	0.0175471	ENSMUSG00000109424
Plb1	2.88913	0.000142891	ENSMUSG00000029134
A930016O22Rik	2.88724	0.00140344	ENSMUSG00000040705
Rnasek	2.8787	0.000731937	ENSMUSG00000093989
Ccin	2.87677	0.00978735	ENSMUSG00000070999
4930553M12Rik	2.86848	0.0255619	ENSMUSG00000054351
Gm42997	2.86156	0.000927885	ENSMUSG00000105789
Gm29257	2.84438	0.000696347	ENSMUSG00000100228
1700016G22Rik	2.84201	0.000308034	ENSMUSG00000100625
Gm17501	2.8414	0.000665017	ENSMUSG00000097183
Rab42	2.84018	0.0207972	ENSMUSG00000089687
Krt78	2.83966	0.00101152	ENSMUSG00000050463
Pinlyp	2.83883	0.0249231	ENSMUSG00000011632
Krt15	2.83772	0.00856659	ENSMUSG00000054146
Arl5c	2.83674	0.000331406	ENSMUSG00000038352
Alpk2	2.83646	0.00847477	ENSMUSG00000032845
Foxd4	2.83386	0.000695183	ENSMUSG00000051490
3930402G23Rik	2.82858	0.000931275	ENSMUSG00000038917
Gm23971	2.82485	0.00278984	ENSMUSG00000065251
Catsperz	2.82168	0.00127158	ENSMUSG00000050623
Gm47271	2.81801	0.000602521	ENSMUSG00000111846
Gm15782	2.81683	0.00534724	ENSMUSG00000084083
Gm26682	2.81478	0.000850832	ENSMUSG00000097888
Gm10434	2.79398	0.0175847	ENSMUSG00000072898
Hist3h2ba	2.78141	0.0014673	ENSMUSG00000056895
Gm11205	2.77732	0.00961407	ENSMUSG00000084969
Gm11336	2.76985	0.0476954	ENSMUSG00000080999
5430419D17Rik	2.76982	0.0128185	ENSMUSG00000006204
Slc29a4	2.76533	0.0335852	ENSMUSG00000050822
1600023N17Rik	2.75867	0.00224132	ENSMUSG00000104986
ENSMUSG00000074402	2.75836	0.0143666	ENSMUSG00000074402
Egr2	2.7574	0.000230199	ENSMUSG00000037868
4930507D05Rik	2.75117	0.00216166	ENSMUSG00000097129
Gm44645	2.74051	0.00593471	ENSMUSG00000108601
4930517E14Rik	2.74014	0.00171373	ENSMUSG00000111246
Gm45170	2.73513	0.00781504	ENSMUSG00000108318
Pbx4	2.73203	0.000112243	ENSMUSG00000031860
Gm45185	2.73057	0.0362097	ENSMUSG00000109468
Gm35025	2.73041	0.000503194	ENSMUSG00000103785
Gm10010	2.72579	0.00045143	ENSMUSG00000056771
Tex52	2.72564	0.00970244	ENSMUSG00000079304
4930540M05Rik	2.71949	0.00259283	ENSMUSG00000097831
Cabp2	2.71928	0.00202928	ENSMUSG00000024857
A2ml1	2.71599	0.000613068	ENSMUSG00000047228
Tdrd1	2.71425	0.0202573	ENSMUSG00000025081
Gm12059	2.71375	0.000492574	ENSMUSG00000085665
Gm29541	2.70614	0.0183806	ENSMUSG00000101007
Gm8784	2.70215	0.000164295	ENSMUSG00000113936
Tph2	2.69972	0.000293547	ENSMUSG00000006764
Gm9958	2.69856	0.0349248	ENSMUSG00000054945
Gm20492	2.69821	0.000123877	ENSMUSG00000092593
Gm7599	2.69581	0.011499	ENSMUSG00000083332
Gm41361	2.69467	0.000118215	ENSMUSG00000116125
Tagln3	2.691	0.00134118	ENSMUSG00000022658
2810457G06Rik	2.69053	0.000398912	ENSMUSG00000115410
Fosb	2.68234	0.00160985	ENSMUSG00000003545
4930442H23Rik	2.68057	0.0101981	ENSMUSG00000053603
Gm31510	2.67683	0.0021072	ENSMUSG00000108387
Gm45556	2.67056	0.0017395	ENSMUSG00000109641
Gm45412	2.66783	0.00421035	ENSMUSG00000110256
Gm15191	2.66572	0.0287813	ENSMUSG00000082778
Gm44956	2.66254	0.010344	ENSMUSG00000109508
Gm38160	2.66017	0.0036411	ENSMUSG00000102775
4933430L12Rik	2.6577	0.00995595	ENSMUSG00000108523
Gm12279	2.65737	0.000467754	ENSMUSG00000087120
1700065D16Rik	2.65166	0.0205008	ENSMUSG00000096655
Gm23849	2.62755	0.000440193	ENSMUSG00000065767
Dusp8	2.62473	0.000349963	ENSMUSG00000037887
Npc1l1	2.62114	0.000177305	ENSMUSG00000020447
6820431F20Rik	2.61989	0.0382198	ENSMUSG00000071796
Gm43661	2.61455	0.0001148	ENSMUSG00000104818
Gm2895	2.61383	0.000440193	ENSMUSG00000091412
Gm49132	2.61192	0.00691845	ENSMUSG00000115207
Gm36745	2.59651	0.0068005	ENSMUSG00000111364
Gm49282	2.59484	0.000276616	ENSMUSG00000115750
Gm13523	2.59258	0.000316959	ENSMUSG00000087496
Fos	2.58563	0.000218542	ENSMUSG00000021250
1700110K17Rik	2.58472	0.000492382	ENSMUSG00000087047
B930025P03Rik	2.58418	0.043209	ENSMUSG00000109473
Gm49625	2.58057	0.0120844	ENSMUSG00000116987
B230369F24Rik	2.57791	0.000130879	ENSMUSG00000086350
Rasgrf2	2.5479	0.0115808	ENSMUSG00000021708
Nr1d1	2.54713	0.000135444	ENSMUSG00000020889
Mir5135	2.52438	0.0399419	ENSMUSG00000092738
1700001G17Rik	2.52146	0.0063629	ENSMUSG00000103746
Grm2	2.51958	0.000960093	ENSMUSG00000023192
D930030I03Rik	2.51849	0.00066428	ENSMUSG00000097576
Gm29585	2.5172	0.0247445	ENSMUSG00000100548
4930471M09Rik	2.51604	0.00386742	ENSMUSG00000097693
Gm5468	2.51449	0.0171748	ENSMUSG00000056089
Cldn11	2.51204	0.000575419	ENSMUSG00000037625
Creb5	2.50881	0.000624715	ENSMUSG00000053007
Gm44553	2.50432	0.00244651	ENSMUSG00000108741
Gm47090	2.49555	0.00251677	ENSMUSG00000111612
4921534A09Rik	2.49445	0.000667454	ENSMUSG00000110910
Gm9903	2.49122	0.0106085	ENSMUSG00000097271
Gm48158	2.48867	0.0431734	ENSMUSG00000112764
Il23a	2.4843	0.00110149	ENSMUSG00000025383
Gm19434	2.48418	0.0333048	ENSMUSG00000108239
Gm5106	2.48322	0.0036411	ENSMUSG00000097279
Zfp593	2.4793	0.00105498	ENSMUSG00000028840
Gm44907	2.47638	0.02377	ENSMUSG00000109216
Klf14	2.47396	0.000154357	ENSMUSG00000073209
Cfap70	2.47264	0.0100519	ENSMUSG00000039543
Rpl3l	2.46675	0.0235455	ENSMUSG00000002500
Gm37820	2.45941	0.00170757	ENSMUSG00000104187
Gm14123	2.45757	0.0496484	ENSMUSG00000086407
Ctrb1	2.45151	0.00116238	ENSMUSG00000031957
Gm12319	2.44812	0.00090661	ENSMUSG00000087523
2810408I11Rik	2.44746	0.000929509	ENSMUSG00000087213
Gm37564	2.44709	0.00182901	ENSMUSG00000104042
Gm18095	2.44293	0.00337921	ENSMUSG00000115856
6330408M09Rik	2.44213	0.000696347	ENSMUSG00000116733
Gm43137	2.44081	0.019387	ENSMUSG00000104970
1700001G11Rik	2.44049	0.00989179	ENSMUSG00000085984
Gm37714	2.43831	0.0401693	ENSMUSG00000102244
Adm	2.43816	0.00810235	ENSMUSG00000030790
Lsmem1	2.43637	0.000276616	ENSMUSG00000071342
Dner	2.43584	0.0294295	ENSMUSG00000036766
Gm10433	2.43581	0.025707	ENSMUSG00000072884
Atp1b2	2.43308	0.00859921	ENSMUSG00000041329
Cd79a	2.42008	0.0159879	ENSMUSG00000003379
Gm17098	2.41975	0.0238639	ENSMUSG00000091745
Myo15	2.41561	0.00394628	ENSMUSG00000042678
B230112G18Rik	2.41013	0.00555619	ENSMUSG00000103925
Apol8	2.40849	0.000494074	ENSMUSG00000056656
Gm31410	2.40604	0.0302161	ENSMUSG00000111324
Gm43460	2.40284	0.00242304	ENSMUSG00000106891
Atf3	2.39763	0.0170025	ENSMUSG00000026628
Csrnp1	2.39672	0.000177857	ENSMUSG00000032515
Gm1123	2.39575	0.000820212	ENSMUSG00000044860
E130202H07Rik	2.39467	0.00808746	ENSMUSG00000115092
C530050E15Rik	2.39435	0.00467487	ENSMUSG00000097838
Gm10252	2.39183	0.00193047	ENSMUSG00000110350
Gm43684	2.3915	0.000153689	ENSMUSG00000105613
Gm6903	2.38906	0.00283938	ENSMUSG00000089630
Celsr3	2.38736	0.000261883	ENSMUSG00000023473
Gm48069	2.38298	0.000168012	ENSMUSG00000111547
Gm10617	2.38088	0.0294928	ENSMUSG00000074065
P2rx7	2.37781	0.00325963	ENSMUSG00000029468
Hist1h4j	2.37266	0.00196038	ENSMUSG00000067455
4930539E08Rik	2.3697	0.010188	ENSMUSG00000048905
Gm49373	2.36922	0.00160985	ENSMUSG00000111692
Gm15890	2.35769	0.000351985	ENSMUSG00000090105
Gm36723	2.35533	0.0454999	ENSMUSG00000113669
Ppp1r15a	2.35452	0.000618397	ENSMUSG00000040435
Rlbp1	2.35201	0.0120186	ENSMUSG00000039194
Cubn	2.351	0.000126109	ENSMUSG00000026726
1700064H15Rik	2.34883	0.000578273	ENSMUSG00000082766
Gm47431	2.34761	0.000500548	ENSMUSG00000112139
1810062G17Rik	2.34395	0.000885656	ENSMUSG00000027713
1700120C14Rik	2.34167	0.000497944	ENSMUSG00000100599
Gm26576	2.34	0.00234782	ENSMUSG00000097921
Gm16759	2.33473	0.0234597	ENSMUSG00000086539
Stpg3	2.33462	0.00853586	ENSMUSG00000036770
4930539J05Rik	2.33436	0.00123373	ENSMUSG00000097032
1700010B08Rik	2.33301	0.00806989	ENSMUSG00000057047
Myom1	2.33245	0.00320436	ENSMUSG00000024049
4921531C22Rik	2.3318	0.0232714	ENSMUSG00000085704
Pkp1	2.33169	0.00191301	ENSMUSG00000026413
Gipr	2.33157	0.00677541	ENSMUSG00000030406
Ephx3	2.33031	0.0102818	ENSMUSG00000037577
Gm47438	2.3252	0.0426094	ENSMUSG00000111947
Noxo1	2.32354	0.0242904	ENSMUSG00000019320
1700105P06Rik	2.32049	0.000351985	ENSMUSG00000099923
Gm11629	2.3191	0.0309826	ENSMUSG00000086716
Catip	2.31809	0.0171854	ENSMUSG00000073650
Ikzf5	2.31762	0.00924519	ENSMUSG00000040167
Gm10371	2.3157	0.000421375	ENSMUSG00000072589
Gm24019	2.31373	0.0161487	ENSMUSG00000095023
Lat	2.31025	0.00150003	ENSMUSG00000030742
Prss30	2.30931	0.0206302	ENSMUSG00000024124
Tnk1	2.29978	0.0442046	ENSMUSG00000001583
Gm21976	2.29696	0.00707504	ENSMUSG00000096330
Rpp38	2.29306	0.0014673	ENSMUSG00000049950
Gm28424	2.29277	0.000257608	ENSMUSG00000101037
Hist1h2be	2.28347	0.0025116	ENSMUSG00000047246
Gm43172	2.28337	0.000686799	ENSMUSG00000107374
B230303O12Rik	2.28162	0.0277306	ENSMUSG00000106547
Kcnj14	2.28084	0.000712537	ENSMUSG00000058743
9430081H08Rik	2.28074	0.0195671	ENSMUSG00000111088
Ccdc116	2.28055	0.00658521	ENSMUSG00000022768
Trim15	2.28007	0.0241613	ENSMUSG00000050747
Gm49312	2.27896	0.0196651	ENSMUSG00000115771
Clcnka	2.27516	0.0423851	ENSMUSG00000033770
Gm15728	2.27434	0.00131881	ENSMUSG00000086075
Gm4189	2.27418	0.00924519	ENSMUSG00000092384
Nectin4	2.27289	0.000473627	ENSMUSG00000006411
Gm44712	2.25701	0.0183806	ENSMUSG00000108310
Tbx10	2.24277	0.00176956	ENSMUSG00000037477
A930012O16Rik	2.24255	0.000357285	ENSMUSG00000054181
Stamos	2.24149	0.000524637	ENSMUSG00000086657
Mycbpap	2.23809	0.0215404	ENSMUSG00000039110
Gm11532	2.23503	0.000534075	ENSMUSG00000087067
Rtbdn	2.23249	0.0140891	ENSMUSG00000048617
Gm49463	2.22804	0.00663241	ENSMUSG00000116508
Gm9725	2.22371	0.00894215	ENSMUSG00000037982
E030042O20Rik	2.22284	0.000260493	ENSMUSG00000087222
Bdkrb1	2.22144	0.0452367	ENSMUSG00000041347
Ankdd1b	2.221	0.0500123	ENSMUSG00000047117
Gm14486	2.21779	0.00342281	ENSMUSG00000087268
Gm10517	2.21777	0.0113284	ENSMUSG00000073482
C730034F03Rik	2.21569	0.0038621	ENSMUSG00000079242
Gm10432	2.21489	0.032013	ENSMUSG00000113679
9130213A22Rik	2.21304	0.00286374	ENSMUSG00000097386
Tnfsfm13	2.211	0.0465683	ENSMUSG00000018752
Smim27	2.20999	0.0120844	ENSMUSG00000028407
Capn11	2.20912	0.00924519	ENSMUSG00000058626
Gm5148	2.20888	0.00644877	ENSMUSG00000058174
B930059L03Rik	2.20232	0.000900156	ENSMUSG00000113361
Hist1h2bn	2.20104	0.0294928	ENSMUSG00000095217
H1foo	2.20064	0.0181351	ENSMUSG00000042279
Tmprss7	2.1985	0.00488013	ENSMUSG00000033177
Gm23780	2.19329	0.0254958	ENSMUSG00000088562
Gm36677	2.19291	0.0208721	ENSMUSG00000115896
Il12rb1	2.18326	0.0206188	ENSMUSG00000000791
AA543186	2.17671	0.000900156	ENSMUSG00000097345
Tomt	2.17219	0.00979269	ENSMUSG00000078630
Gm44700	2.17205	0.0310979	ENSMUSG00000109307
Gm16596	2.16985	0.0131327	ENSMUSG00000097788
Agrp	2.1644	0.0299393	ENSMUSG00000005705
C430049B03Rik	2.16423	0.00811799	ENSMUSG00000087365
Chrm4	2.16311	0.0314154	ENSMUSG00000040495
Nutm1	2.16089	0.000123874	ENSMUSG00000041358
4930589O11Rik	2.15703	0.00693584	ENSMUSG00000107195
Gm20633	2.15632	0.000316794	ENSMUSG00000093553
D830036C21Rik	2.15346	0.00540612	ENSMUSG00000108854
CT025867.1	2.15205	0.0137818	ENSMUSG00000117080
Gm10457	2.1519	0.0167971	ENSMUSG00000113707
2810454H06Rik	2.14922	0.00210548	ENSMUSG00000100876
6430531B16Rik	2.14866	0.00303736	ENSMUSG00000073795
Ggt1	2.14809	0.0363554	ENSMUSG00000006345
Zan	2.14763	0.00451442	ENSMUSG00000079173
1700086P04Rik	2.14695	0.0425009	ENSMUSG00000085085
Gm44765	2.14451	0.0143441	ENSMUSG00000108422
Gm10584	2.1441	0.000766936	ENSMUSG00000109270
Zfp729b	2.14163	0.0116052	ENSMUSG00000058093
Zfp850	2.14135	0.00711981	ENSMUSG00000096916
Gm38215	2.14103	0.0125777	ENSMUSG00000103556
Tub	2.14095	0.00171373	ENSMUSG00000031028
C78859	2.13877	0.0102927	ENSMUSG00000110710
A930002H24Rik	2.13557	0.0017395	ENSMUSG00000045506
4933417C20Rik	2.13533	0.0119113	ENSMUSG00000103006
Fhl4	2.12842	0.0213388	ENSMUSG00000050035
Alyref2	2.12642	0.0316176	ENSMUSG00000060244
Myom3	2.12634	0.000248447	ENSMUSG00000037139
Snai2	2.12137	0.00768764	ENSMUSG00000022676
Gpr132	2.12068	0.0221149	ENSMUSG00000021298
Ltc4s	2.11912	0.0011281	ENSMUSG00000020377
AC154766.4	2.11389	0.00130524	ENSMUSG00000117322
Ereg	2.1132	0.0100671	ENSMUSG00000029377
Piwil2	2.11312	0.00961407	ENSMUSG00000033644
Gm20257	2.11156	0.00186504	ENSMUSG00000102059
Slc6a4	2.10955	0.000728546	ENSMUSG00000020838
Pbp2	2.10447	0.0420854	ENSMUSG00000047104
Lhfpl5	2.10438	0.0202843	ENSMUSG00000062252
Gm32486	2.10408	0.0145271	ENSMUSG00000110115
Best4-ps	2.10345	0.00366261	ENSMUSG00000033872
Gm8703	2.10172	0.0479714	ENSMUSG00000108280
Gm16701	2.10166	0.00741219	ENSMUSG00000097823
Oca2	2.10051	0.0229391	ENSMUSG00000030450
Arc	2.10033	0.044723	ENSMUSG00000022602
Aoc3	2.10019	0.0110008	ENSMUSG00000019326
Gli1	2.1	0.00228405	ENSMUSG00000025407
9130230L23Rik	2.09943	0.00266035	ENSMUSG00000054598
Upk1a	2.09835	0.000669668	ENSMUSG00000006313
Egr3	2.09769	0.000312451	ENSMUSG00000033730
Fhdc1	2.09373	0.00812763	ENSMUSG00000041842
Gm7502	2.08	0.0205008	ENSMUSG00000091019
Gm29797	2.07861	0.00257007	ENSMUSG00000108976
1700057G04Rik	2.07376	0.00945616	ENSMUSG00000074139
Gm20045	2.07163	0.000686799	ENSMUSG00000103983
A630001O12Rik	2.07156	0.00742175	ENSMUSG00000110498
Gm49794	2.07146	0.035949	ENSMUSG00000116879
Jph3	2.06818	0.000400598	ENSMUSG00000025318
Gm3331	2.06352	0.0433213	ENSMUSG00000099148
Gm16201	2.06156	0.0158975	ENSMUSG00000086742
Hist3h2bb-ps	2.06071	0.0364592	ENSMUSG00000080712
Gpr3	2.0603	0.00244646	ENSMUSG00000049649
Gm35558	2.05975	0.0182665	ENSMUSG00000113662
Bcl2l14	2.05943	0.0164516	ENSMUSG00000030200
Gm10516	2.0575	0.032348	ENSMUSG00000097316
Csf2	2.05399	0.0183806	ENSMUSG00000018916
Gm9694	2.05379	0.00259283	ENSMUSG00000102833
2700038G22Rik	2.05139	0.00848351	ENSMUSG00000097180
Mtag2	2.05095	0.00737975	ENSMUSG00000091510
Gm16098	2.05077	0.0123402	ENSMUSG00000086754
Tbx6	2.04597	0.0164948	ENSMUSG00000030699
4930515G01Rik	2.044	0.0146977	ENSMUSG00000092183
Zfp429	2.04289	0.00698545	ENSMUSG00000078994
2310043P16Rik	2.04237	0.000388078	ENSMUSG00000108732
Gm47692	2.04179	0.031294	ENSMUSG00000109495
2900093K20Rik	2.04114	0.000995274	ENSMUSG00000099632
Slc39a12	2.04081	0.0441395	ENSMUSG00000036949
Gm47513	2.03671	0.00742963	ENSMUSG00000114165
Gm16133	2.03553	0.0159423	ENSMUSG00000089854
Gm19391	2.03471	0.0177864	ENSMUSG00000105139
CT010496.1	2.03212	0.000130879	ENSMUSG00000117003
Gm17746	2.03166	0.0003672	ENSMUSG00000112937
Tnfrsf26	2.03067	0.0128293	ENSMUSG00000045362
Gm16175	2.02896	0.0460376	ENSMUSG00000087206
Ssc4d	2.02862	0.000529166	ENSMUSG00000029699
4921536K21Rik	2.02829	0.00097162	ENSMUSG00000020434
Gm13816	2.02198	0.0490242	ENSMUSG00000085976
Gm44036	2.02134	0.0250454	ENSMUSG00000107961
Rab26os	2.0202	0.0230838	ENSMUSG00000093565
Slc22a14	2.01845	0.0347509	ENSMUSG00000070280
Synpo2	2.01818	0.0454069	ENSMUSG00000050315
Rncr4	2.01549	0.00120158	ENSMUSG00000103108
2210406O10Rik	2.01467	0.0103383	ENSMUSG00000039563
Ceacam19	2.01083	0.0102818	ENSMUSG00000049848
Prrxl1	2.00688	0.0171552	ENSMUSG00000041730
Crispld2	2.00671	0.0114315	ENSMUSG00000031825
Htr2a	2.00549	0.0036411	ENSMUSG00000034997
Rasd1	2.00418	0.011287	ENSMUSG00000049892
D830050J10Rik	2.00386	0.00150003	ENSMUSG00000107994
Gm38227	2.00352	0.0202775	ENSMUSG00000103940
Mc1r	2.00047	0.0175471	ENSMUSG00000074037
Gm26644	1.99873	0.0207028	ENSMUSG00000097683
Gm7461	1.99725	0.00505121	ENSMUSG00000048484
Tgfb2	1.99702	0.000696347	ENSMUSG00000039239
Lrrc43	1.99452	0.022945	ENSMUSG00000063409
A230108P19Rik	1.99144	0.04787	ENSMUSG00000087125
A830052D11Rik	1.99066	0.0203013	ENSMUSG00000097413
AV356131	1.99058	0.00507675	ENSMUSG00000108461
A730020M07Rik	1.98898	0.000792517	ENSMUSG00000044522
Paqr6	1.98229	0.0287813	ENSMUSG00000041423
Spaca4	1.98024	0.046654	ENSMUSG00000070563
Fscn2	1.97853	0.00378144	ENSMUSG00000025380
Gm15784	1.97846	0.00327131	ENSMUSG00000081126
A3galt2	1.97379	0.0499216	ENSMUSG00000028794
BC049715	1.97364	0.000440193	ENSMUSG00000047515
Gm49785	1.97183	0.00288919	ENSMUSG00000116898
Gm18890	1.96945	0.0222962	ENSMUSG00000116478
Bod1-ps	1.96808	0.0119233	ENSMUSG00000116936
Gm5117	1.9649	0.0181796	ENSMUSG00000093862
Nr4a2	1.96331	0.00770367	ENSMUSG00000026826
Rpl18a	1.96199	0.0190493	ENSMUSG00000045128
Gm26766	1.96122	0.00152655	ENSMUSG00000097259
Qrich2	1.95996	0.00924124	ENSMUSG00000070331
Klf4	1.95716	0.000492382	ENSMUSG00000003032
Gm43653	1.95557	0.0186283	ENSMUSG00000105447
Gm48133	1.9521	0.0309206	ENSMUSG00000113068
Teddm2	1.95143	0.000157424	ENSMUSG00000045968
Vwa7	1.94945	0.00462011	ENSMUSG00000007030
Bhlha15	1.94886	0.00139113	ENSMUSG00000052271
Gm43011	1.94869	0.00251677	ENSMUSG00000106475
Gm6733	1.94762	0.0103018	ENSMUSG00000084329
Clec11a	1.94577	0.00153698	ENSMUSG00000004473
Gm10557	1.94089	0.00066428	ENSMUSG00000073647
E230001N04Rik	1.93941	0.0105702	ENSMUSG00000066170
Gadd45b	1.93798	0.00101819	ENSMUSG00000015312
Gm2415	1.93622	0.00344375	ENSMUSG00000086119
Nab2	1.93432	0.000877536	ENSMUSG00000025402
Ccdc148	1.93421	0.0422698	ENSMUSG00000036641
4933437G19Rik	1.93094	0.047037	ENSMUSG00000104719
Ly6g5b	1.92752	0.0288127	ENSMUSG00000043807
Amhr2	1.92588	0.00145019	ENSMUSG00000023047
Gm26910	1.92497	0.0303646	ENSMUSG00000097835
Slc44a4	1.92489	0.0182669	ENSMUSG00000007034
Rad9b	1.92328	0.000286377	ENSMUSG00000038569
Gm14471	1.92255	0.00874666	ENSMUSG00000084892
Slc5a5	1.92192	0.0206887	ENSMUSG00000000792
Gm45897	1.92142	0.00838967	ENSMUSG00000110676
Gpr152	1.91854	0.0186283	ENSMUSG00000044724
Gm14317	1.91838	0.0491073	ENSMUSG00000086179
A330040F15Rik	1.91789	0.00152655	ENSMUSG00000086213
Gm27019	1.91683	0.000378135	ENSMUSG00000097998
Gm43292	1.91524	0.0479714	ENSMUSG00000105776
Kctd19	1.9119	0.0249137	ENSMUSG00000051648
Leng9	1.91051	0.000158676	ENSMUSG00000043432
9130604C24Rik	1.91012	0.016631	ENSMUSG00000105851
Meltf	1.90949	0.00521836	ENSMUSG00000022780
Icam5	1.90851	0.0197615	ENSMUSG00000032174
Muc5ac	1.9079	0.0170563	ENSMUSG00000037974
4833445I07Rik	1.90661	0.000687074	ENSMUSG00000103103
Gm2238	1.90519	0.00191063	ENSMUSG00000103138
Gm15411	1.90389	0.0230442	ENSMUSG00000085971
Tmem200a	1.90173	0.0374753	ENSMUSG00000049420
Gm49066	1.90126	0.00129447	ENSMUSG00000115810
Rnf223	1.90028	0.00769804	ENSMUSG00000110404
BC106175	1.8993	0.0435766	ENSMUSG00000112657
Gm17690	1.89892	0.00112232	ENSMUSG00000097204
Chrng	1.89786	0.0241915	ENSMUSG00000026253
Bhlhe41	1.89746	0.000276616	ENSMUSG00000030256
Fam84b	1.89592	0.00354966	ENSMUSG00000072568
9530018F02Rik	1.88911	0.0317498	ENSMUSG00000112150
Gm10614	1.88736	0.019448	ENSMUSG00000097773
Gm32031	1.88604	0.0492222	ENSMUSG00000109118
1200007C13Rik	1.88565	0.0116293	ENSMUSG00000087684
Ccdc8	1.88515	0.00622732	ENSMUSG00000041117
Olfr1392	1.8821	0.0328477	ENSMUSG00000101750
Hyal3	1.88188	0.00858506	ENSMUSG00000036091
Crb1	1.88078	0.024856	ENSMUSG00000063681
Gm37580	1.87696	0.00467487	ENSMUSG00000102398
Gm44891	1.87346	0.00723748	ENSMUSG00000109555
Gm42502	1.87276	0.00756428	ENSMUSG00000105198
Gm26660	1.87198	0.000471956	ENSMUSG00000097601
Gm16011	1.87186	0.0120756	ENSMUSG00000081303
Gm38140	1.87142	0.0014981	ENSMUSG00000102380
Slc8a2	1.87092	0.00321832	ENSMUSG00000030376
Gm42372	1.86586	0.0403408	ENSMUSG00000108348
Gm29724	1.8655	0.0455047	ENSMUSG00000111673
Gm16062	1.86285	0.0237223	ENSMUSG00000087249
Tcim	1.86193	0.000164295	ENSMUSG00000056313
Hist3h2a	1.85976	0.0266198	ENSMUSG00000078851
Vps37b	1.85964	0.00299689	ENSMUSG00000066278
Gpr151	1.85908	0.031855	ENSMUSG00000042816
Rragd	1.8584	0.000308034	ENSMUSG00000028278
Chd2	1.85665	0.000571341	ENSMUSG00000078671
Zfp51	1.85197	0.0251337	ENSMUSG00000023892
9930014A18Rik	1.84892	0.00191301	ENSMUSG00000097493
Tecta	1.84854	0.00869807	ENSMUSG00000037705
A230087F16Rik	1.83863	0.0157074	ENSMUSG00000097381
Ckb	1.83841	0.0114544	ENSMUSG00000001270
Zmiz1os1	1.83719	0.000401801	ENSMUSG00000087535
Gm47863	1.83477	0.0172144	ENSMUSG00000113165
Lrit3	1.83409	0.0328477	ENSMUSG00000093865
Gdap1l1	1.83231	0.009812	ENSMUSG00000017943
Dusp10	1.82898	0.000228968	ENSMUSG00000039384
Hmox1	1.82809	0.025707	ENSMUSG00000005413
4930524O07Rik	1.8259	0.00403781	ENSMUSG00000090207
Adrb2	1.82499	0.0220358	ENSMUSG00000045730
1700034H15Rik	1.82423	0.0328855	ENSMUSG00000055833
4933433G15Rik	1.82357	0.0070547	ENSMUSG00000097021
1700112J16Rik	1.82314	0.0268101	ENSMUSG00000097527
Dnah1	1.82113	0.00324206	ENSMUSG00000019027
Gm11639	1.81925	0.00995595	ENSMUSG00000040838
Cdkl4	1.81619	0.0338903	ENSMUSG00000033966
Art5	1.81538	0.0297228	ENSMUSG00000070424
Gm10489	1.81353	0.00598706	ENSMUSG00000097444
Fam78b	1.81279	0.00252874	ENSMUSG00000060568
A930001C03Rik	1.80966	0.00621761	ENSMUSG00000087132
Adgrf2	1.80621	0.0303612	ENSMUSG00000057899
Gm30238	1.80333	0.00116436	ENSMUSG00000103898
Syngr3	1.79848	0.0422698	ENSMUSG00000007021
Rho	1.79811	0.0281738	ENSMUSG00000030324
Snai1	1.79545	0.00191793	ENSMUSG00000042821
Gm44064	1.79225	0.0143619	ENSMUSG00000107798
9230114K14Rik	1.79191	0.000276616	ENSMUSG00000097145
Npb	1.78897	0.0329541	ENSMUSG00000044034
1110025M09Rik	1.78478	0.00855378	ENSMUSG00000103520
Slc4a11	1.78313	0.00895704	ENSMUSG00000074796
A430078I02Rik	1.78291	0.0465582	ENSMUSG00000085589
Gp1ba	1.78252	0.00895144	ENSMUSG00000050675
Itga2b	1.78184	0.00097162	ENSMUSG00000034664
Mfng	1.78138	0.00148486	ENSMUSG00000018169
6030445D17Rik	1.77908	0.00792301	ENSMUSG00000066178
Gm36371	1.77813	0.0140017	ENSMUSG00000109108
4930535I16Rik	1.77698	0.0251526	ENSMUSG00000096969
Brd2	1.77533	0.000467754	ENSMUSG00000024335
Gm43362	1.77532	0.0278972	ENSMUSG00000105201
Trim36	1.77351	0.00358107	ENSMUSG00000033949
9430060I03Rik	1.77177	0.0180333	ENSMUSG00000100632
Hcn4	1.77136	0.0041531	ENSMUSG00000032338
Eno2	1.77071	0.0021072	ENSMUSG00000004267
Gm26770	1.76854	0.0205923	ENSMUSG00000097253
Gm10461	1.76792	0.00901813	ENSMUSG00000107277
Nkpd1	1.76636	0.0126649	ENSMUSG00000060621
Gm45091	1.76112	0.00712187	ENSMUSG00000108624
Gm28386	1.75431	0.0110008	ENSMUSG00000101849
Gm5112	1.75422	0.0036411	ENSMUSG00000107868
Ifitm10	1.75383	0.0177864	ENSMUSG00000045777
C030034I22Rik	1.75308	0.0021315	ENSMUSG00000073374
Gm16675	1.74889	0.0350268	ENSMUSG00000097534
Zbtb26	1.74859	0.000571341	ENSMUSG00000050714
Slc12a3	1.74807	0.0111238	ENSMUSG00000031766
Lppos	1.74347	0.000954544	ENSMUSG00000097867
Rsph6a	1.7418	0.00358107	ENSMUSG00000040866
Rny1	1.74062	0.00338341	ENSMUSG00000065701
Prss56	1.7353	0.0138897	ENSMUSG00000036480
Rnf225	1.73471	0.0118331	ENSMUSG00000033967
Epha2	1.72946	0.00226681	ENSMUSG00000006445
Gm7168	1.72847	0.0318076	ENSMUSG00000067941
Efcab9	1.72736	0.0362944	ENSMUSG00000044056
Zdhhc23	1.72586	0.0488725	ENSMUSG00000036304
Rasl11b	1.72525	0.0246951	ENSMUSG00000049907
Gm9908	1.72334	0.0207972	ENSMUSG00000110409
1810044D09Rik	1.72215	0.0109775	ENSMUSG00000100680
5730414N17Rik	1.7217	0.0147389	ENSMUSG00000116506
F420014N23Rik	1.71806	0.011287	ENSMUSG00000097331
Nrarp	1.71638	0.0114912	ENSMUSG00000078202
Fat2	1.71598	0.000331406	ENSMUSG00000055333
Slc18a1	1.71563	0.0213388	ENSMUSG00000036330
4833422M21Rik	1.71469	0.0454069	ENSMUSG00000097619
Dusp5	1.7146	0.0141237	ENSMUSG00000034765
Ppfia4	1.71009	0.00816646	ENSMUSG00000026458
Sema6a	1.70854	0.00325071	ENSMUSG00000019647
Zfp748	1.70813	0.00203959	ENSMUSG00000095432
Gm16278	1.70777	0.0221643	ENSMUSG00000084862
Cfap157	1.70653	0.00388212	ENSMUSG00000038987
Btbd16	1.7063	0.0361191	ENSMUSG00000040298
Tbx21	1.70474	0.00663241	ENSMUSG00000001444
Naca	1.70318	0.000166301	ENSMUSG00000061315
Cnbd2	1.69835	0.0193738	ENSMUSG00000038085
A230083G16Rik	1.69829	0.00113977	ENSMUSG00000055818
Gm5475	1.69727	0.00848491	ENSMUSG00000087444
Gm28151	1.69694	0.0328516	ENSMUSG00000100213
Rgma	1.69615	0.00358107	ENSMUSG00000070509
Mrc2	1.69552	0.00540982	ENSMUSG00000020695
Gm31166	1.69092	0.0225138	ENSMUSG00000109695
Gm21960	1.69082	0.0415596	ENSMUSG00000095836
4632404H12Rik	1.69039	0.000296724	ENSMUSG00000042579
Ndrg1	1.68983	0.0294928	ENSMUSG00000005125
Txndc2	1.68916	0.0328477	ENSMUSG00000050612
Apobr	1.6881	0.00105498	ENSMUSG00000042759
Tsga10ip	1.68568	0.0455881	ENSMUSG00000039330
Gm17552	1.68564	0.0203013	ENSMUSG00000097233
Smcr8	1.68464	0.000186009	ENSMUSG00000049323
A730063M14Rik	1.68293	0.0100594	ENSMUSG00000112639
Ucn2	1.68235	0.0379842	ENSMUSG00000049699
Gon7	1.67963	0.038628	ENSMUSG00000091931
Klf7	1.67884	0.00449018	ENSMUSG00000025959
A730071L15Rik	1.67865	0.022945	ENSMUSG00000096923
Junb	1.67829	0.0292565	ENSMUSG00000052837
Snhg15	1.6759	0.00105978	ENSMUSG00000085156
Nup210l	1.67528	0.00488651	ENSMUSG00000027939
B3galt4	1.67446	0.0416914	ENSMUSG00000067370
Inka1	1.67438	0.0217214	ENSMUSG00000042106
Unc13c	1.67347	0.00244828	ENSMUSG00000062151
A530013C23Rik	1.67287	0.0249137	ENSMUSG00000006462
Pdzd2	1.66939	0.00402711	ENSMUSG00000022197
Slit1	1.66752	0.00090661	ENSMUSG00000025020
Gm32699	1.6623	0.00538523	ENSMUSG00000113528
AV039307	1.66123	0.046487	ENSMUSG00000087519
Cpne9	1.65841	0.019872	ENSMUSG00000030270
Gm48544	1.65343	0.0338406	ENSMUSG00000113049
Mmp25	1.65168	0.0376013	ENSMUSG00000023903
1700055D18Rik	1.65111	0.0343124	ENSMUSG00000070997
Gm11772	1.64992	0.022697	ENSMUSG00000085501
Gm10616	1.64987	0.0214346	ENSMUSG00000108599
Lct	1.64813	0.00853586	ENSMUSG00000026354
Slc5a11	1.64786	0.0166653	ENSMUSG00000030769
Cd109	1.64689	0.000418905	ENSMUSG00000046186
Gm34256	1.64662	0.0419629	ENSMUSG00000116793
AC154366.4	1.64463	0.0240029	ENSMUSG00000117648
Zmynd15	1.64462	0.000878196	ENSMUSG00000040829
Abcg4	1.64344	0.0214346	ENSMUSG00000032131
Tiparp	1.64218	0.00686442	ENSMUSG00000034640
Zfp783	1.64171	0.028948	ENSMUSG00000072653
Gm9917	1.64054	0.0199355	ENSMUSG00000097099
P4htm	1.6395	0.0137818	ENSMUSG00000006675
Spag4	1.63882	0.000182796	ENSMUSG00000038180
Zbtb6	1.63732	0.00102805	ENSMUSG00000066798
Gadd45g	1.635	0.0197024	ENSMUSG00000021453
Pcdhgc5	1.63351	0.0145246	ENSMUSG00000102543
Sptbn5	1.6313	0.00445022	ENSMUSG00000074899
Prcp	1.62952	0.000695183	ENSMUSG00000061119
Mafk	1.62935	0.00112922	ENSMUSG00000018143
Pvt1	1.62554	0.000766936	ENSMUSG00000097039
Cdhr1	1.62488	0.0437554	ENSMUSG00000021803
Pik3r3	1.62395	0.00139113	ENSMUSG00000028698
Gm10762	1.62303	0.00639157	ENSMUSG00000074807
Gm47079	1.62266	0.0492859	ENSMUSG00000110790
Arid5a	1.6206	0.0183255	ENSMUSG00000037447
Star	1.61301	0.00837605	ENSMUSG00000031574
Kdm6b	1.60777	0.00644877	ENSMUSG00000018476
2810402E24Rik	1.60474	0.00110149	ENSMUSG00000099966
Tmprss9	1.6008	0.0437825	ENSMUSG00000059406
Snhg12	1.59998	0.0036411	ENSMUSG00000086290
Klf10	1.59617	0.00442916	ENSMUSG00000037465
Acyp1	1.59214	0.0464444	ENSMUSG00000008822
Gm9905	1.59172	0.0160576	ENSMUSG00000053358
Gm6225	1.59171	0.00385636	ENSMUSG00000097746
Dpp7	1.59158	0.00805577	ENSMUSG00000026958
Isg20	1.59076	0.000440193	ENSMUSG00000039236
Gm44430	1.58813	0.029859	ENSMUSG00000107698
Abtb2	1.58757	0.00199291	ENSMUSG00000032724
Gtf2b	1.58525	0.00269642	ENSMUSG00000028271
Alpk3	1.58517	0.0243076	ENSMUSG00000038763
4833418N02Rik	1.58484	0.018707	ENSMUSG00000085287
Gm10382	1.5843	0.00540612	ENSMUSG00000072612
Ndst3	1.582	0.0102354	ENSMUSG00000027977
Efnb3	1.58154	0.00637355	ENSMUSG00000003934
Gm17055	1.58095	0.00867593	ENSMUSG00000090576
1700084E18Rik	1.58037	0.00860641	ENSMUSG00000100747
Spi1	1.57774	0.0263989	ENSMUSG00000002111
Tll2	1.57459	0.0244109	ENSMUSG00000025013
Fam71f1	1.57296	0.0106115	ENSMUSG00000039742
Gm43323	1.56913	0.0111763	ENSMUSG00000107390
Svop	1.56529	0.0476579	ENSMUSG00000042078
Gm960	1.56501	0.00970261	ENSMUSG00000071691
4732440D04Rik	1.56431	0.00195515	ENSMUSG00000090031
Ccdc96	1.56174	0.0256536	ENSMUSG00000050677
9130230N09Rik	1.55505	0.00505121	ENSMUSG00000092626
Gm12061	1.55315	0.0247096	ENSMUSG00000084769
1700012D14Rik	1.54932	0.000492022	ENSMUSG00000110424
Myo1g	1.54739	0.00126899	ENSMUSG00000020437
Qtrt1	1.54428	0.00145208	ENSMUSG00000002825
6330562C20Rik	1.54018	0.0119233	ENSMUSG00000093424
Gm49085	1.53829	0.024394	ENSMUSG00000115249
Plch2	1.53814	0.0466275	ENSMUSG00000029055
Gm38342	1.53798	0.000599889	ENSMUSG00000102457
Dvl2	1.53635	0.000503194	ENSMUSG00000020888
E130317F20Rik	1.5348	0.000254814	ENSMUSG00000091994
Cnnm2	1.53394	0.0177877	ENSMUSG00000064105
Atp13a4	1.53202	0.0287071	ENSMUSG00000038094
A130051J06Rik	1.53039	0.00613168	ENSMUSG00000097643
Hist1h4k	1.52964	0.00603295	ENSMUSG00000064288
5031415H12Rik	1.52943	0.0152482	ENSMUSG00000097282
Gm42879	1.52865	0.0411729	ENSMUSG00000106590
Nsrp1	1.52844	0.000168012	ENSMUSG00000037958
Tuba1a	1.52761	0.0351895	ENSMUSG00000072235
Zfand2a	1.52107	0.00816646	ENSMUSG00000053581
Elavl3	1.51761	0.0139194	ENSMUSG00000003410
A630052C17Rik	1.51494	0.00325071	ENSMUSG00000086725
Rbm3os	1.51264	0.022309	ENSMUSG00000055188
Rab44	1.51196	0.0203761	ENSMUSG00000064147
Pygm	1.51143	0.00251677	ENSMUSG00000032648
Zswim4	1.5085	0.0159783	ENSMUSG00000035671
Gm47766	1.50415	0.00644877	ENSMUSG00000112336
Pax3	1.50381	0.0232714	ENSMUSG00000004872
Fgfbp3	1.50305	0.0028322	ENSMUSG00000047632
B330016D10Rik	1.50149	0.000130879	ENSMUSG00000048406
Tmc8	1.50126	0.0196393	ENSMUSG00000050106
Cpeb2	1.49995	0.00656333	ENSMUSG00000039782
Gm4285	1.49909	0.0246021	ENSMUSG00000085829
D7Bwg0826e	1.49741	0.0244815	ENSMUSG00000109198
Cmtr2	1.49698	0.00191892	ENSMUSG00000046441
Snhg17	1.49388	0.000130879	ENSMUSG00000085385
Ttll13	1.49302	0.0102818	ENSMUSG00000045467
Stk40	1.49299	0.000169452	ENSMUSG00000042608
Nabp1	1.49191	0.00349844	ENSMUSG00000026107
Nbl1	1.49032	0.0096847	ENSMUSG00000041120
Cfap100	1.49029	0.0311263	ENSMUSG00000048794
Rab3gap2	1.49026	0.00066428	ENSMUSG00000039318
Myc	1.48858	0.000408361	ENSMUSG00000022346
Clba1	1.4881	0.00600644	ENSMUSG00000037594
Thap8	1.48758	0.0471362	ENSMUSG00000013928
Sh3d21	1.48649	0.0115097	ENSMUSG00000073758
Wdr5b	1.48644	0.0134618	ENSMUSG00000034379
Jrkl	1.48551	0.00493659	ENSMUSG00000079083
Cebpg	1.48439	0.000712537	ENSMUSG00000056216
Gm340	1.48424	0.0036411	ENSMUSG00000090673
Rassf1	1.48376	0.00170165	ENSMUSG00000010067
Gm9887	1.48337	0.0282008	ENSMUSG00000052673
Mybpc3	1.48246	0.0282165	ENSMUSG00000002100
Naaladl1	1.48117	0.019872	ENSMUSG00000054999
E230013L22Rik	1.47834	0.0158567	ENSMUSG00000096957
5830462I19Rik	1.47533	0.0487988	ENSMUSG00000091102
Evpl	1.47238	0.00321631	ENSMUSG00000034282
Nme2	1.47221	0.0132654	ENSMUSG00000020857
Aldh3b3	1.47119	0.0494286	ENSMUSG00000037263
Msh3	1.46713	0.000368091	ENSMUSG00000014850
Chd5	1.46682	0.0199217	ENSMUSG00000005045
Gm27017	1.46572	0.046481	ENSMUSG00000097997
Birc3	1.46548	0.00149706	ENSMUSG00000032000
9030407P20Rik	1.46462	0.0471951	ENSMUSG00000097343
Hist1h2bl	1.46342	0.0419772	ENSMUSG00000094338
Zfp955b	1.46216	0.0295726	ENSMUSG00000096910
Gm15760	1.46155	0.026371	ENSMUSG00000080797
Gm38391	1.46125	0.0177897	ENSMUSG00000103622
Phf23	1.45715	0.00662954	ENSMUSG00000018572
Kctd11	1.45681	0.00433696	ENSMUSG00000046731
Mss51	1.4565	0.042534	ENSMUSG00000021815
Cyren	1.45638	0.0249137	ENSMUSG00000046806
Dgat1	1.45527	0.000123874	ENSMUSG00000022555
Perm1	1.45458	0.0153104	ENSMUSG00000078486
Prss22	1.45436	0.0183098	ENSMUSG00000045027
Taf4b	1.45324	0.000995274	ENSMUSG00000054321
Wsb1	1.45284	0.000304252	ENSMUSG00000017677
Lrrc73	1.45059	0.00137702	ENSMUSG00000071073
Syngap1	1.44839	0.00126899	ENSMUSG00000067629
Sertad4	1.44703	0.0113284	ENSMUSG00000016262
Med26	1.44673	0.00385912	ENSMUSG00000045248
Ercc8	1.44114	0.0102818	ENSMUSG00000021694
Atp5g1	1.44044	0.0409053	ENSMUSG00000006057
Hbegf	1.44013	0.0011432	ENSMUSG00000024486
Ddit3	1.43804	0.00806989	ENSMUSG00000025408
Gtse1	1.43726	0.000291907	ENSMUSG00000022385
Pnma1	1.43657	0.00924519	ENSMUSG00000054383
Gm37563	1.43214	0.0297987	ENSMUSG00000104040
Gm37305	1.43213	0.00657249	ENSMUSG00000103041
Klf9	1.43192	0.00464194	ENSMUSG00000033863
Muc2	1.43053	0.00575886	ENSMUSG00000025515
Zfp949	1.42965	0.019872	ENSMUSG00000032425
1700019L13Rik	1.42947	0.00309694	ENSMUSG00000111639
Emp1	1.42817	0.0288611	ENSMUSG00000030208
Dbndd2	1.42669	0.0110446	ENSMUSG00000017734
Tcta	1.42524	0.00380174	ENSMUSG00000039461
Rad9a	1.42444	0.0119233	ENSMUSG00000024824
Tma16	1.42172	0.002625	ENSMUSG00000025591
ENSMUSG00000074873	1.41871	0.00191892	ENSMUSG00000074873
Relb	1.41776	0.00277628	ENSMUSG00000002983
Doc2b	1.41577	0.00510348	ENSMUSG00000020848
Gm43361	1.4141	0.0128975	ENSMUSG00000106375
Zfp408	1.4134	0.00692686	ENSMUSG00000075040
Dlx2	1.41272	0.0265903	ENSMUSG00000023391
Particl	1.41058	0.0397126	ENSMUSG00000108591
2810410L24Rik	1.40987	0.00325119	ENSMUSG00000075389
Cep162	1.40746	0.0015588	ENSMUSG00000056919
Ppfia3	1.40739	0.0186946	ENSMUSG00000003863
Hic2	1.40714	0.0297228	ENSMUSG00000050240
Gm7628	1.40676	0.025707	ENSMUSG00000025644
Glb1l	1.40535	0.0059348	ENSMUSG00000026200
Mbd6	1.40478	0.00101566	ENSMUSG00000025409
Gzmm	1.40388	0.0315381	ENSMUSG00000054206
Stx3	1.40295	0.0232383	ENSMUSG00000041488
Mtmr10	1.40054	0.000696347	ENSMUSG00000030522
Chac1	1.39999	0.0292778	ENSMUSG00000027313
Ttll3	1.39948	0.0351099	ENSMUSG00000030276
Bcar1	1.39895	0.00245835	ENSMUSG00000031955
Abl2	1.39436	0.00567395	ENSMUSG00000026596
Zfp747	1.39435	0.00805623	ENSMUSG00000054381
Ccdc130	1.39363	0.0021315	ENSMUSG00000004994
Socs1	1.39348	0.0451523	ENSMUSG00000038037
Mdn1	1.39302	0.000696347	ENSMUSG00000058006
Timm29	1.39235	0.00176085	ENSMUSG00000048429
Ppp2r2a	1.39043	0.00417357	ENSMUSG00000022052
Zfp655	1.38911	0.00247565	ENSMUSG00000007812
Ttn	1.38858	0.00555619	ENSMUSG00000051747
Vezf1	1.3866	0.00939588	ENSMUSG00000018377
Rassf5	1.38509	0.00175809	ENSMUSG00000026430
Rdm1	1.38389	0.000658969	ENSMUSG00000010362
Vcpip1	1.38187	0.00349844	ENSMUSG00000045210
Lipt1	1.38054	0.0102818	ENSMUSG00000037216
Car7	1.37989	0.0285753	ENSMUSG00000031883
Cd68	1.37957	0.0379618	ENSMUSG00000018774
Gm14636	1.37843	0.00232071	ENSMUSG00000073274
Sesn2	1.37762	0.000565602	ENSMUSG00000028893
Gm45606	1.37646	0.0172688	ENSMUSG00000109715
Flrt3	1.37611	0.0280929	ENSMUSG00000051379
Ccdc181	1.37451	0.0157457	ENSMUSG00000026578
Tas1r3	1.37424	0.0102539	ENSMUSG00000029072
Hist4h4	1.37295	0.00066428	ENSMUSG00000096010
Mamdc4	1.37238	0.0134269	ENSMUSG00000026941
D130043K22Rik	1.37098	0.0208333	ENSMUSG00000006711
Zfp46	1.37042	0.00194241	ENSMUSG00000051351
1700006J14Rik	1.36859	0.0424408	ENSMUSG00000034764
Ttll11	1.36749	0.0249527	ENSMUSG00000026885
Sdcbp2	1.36724	0.0198999	ENSMUSG00000027456
Ifnlr1	1.36639	0.0142499	ENSMUSG00000062157
Fer1l4	1.36519	0.0348007	ENSMUSG00000013338
Fbxo41	1.36361	0.0253082	ENSMUSG00000047013
Polr2l	1.36119	0.0182607	ENSMUSG00000038489
Capn12	1.35965	0.0109866	ENSMUSG00000054083
Ddn	1.35953	0.0465625	ENSMUSG00000059213
Hmga2	1.35922	0.0334131	ENSMUSG00000056758
4932422M17Rik	1.35777	0.0170025	ENSMUSG00000105881
Adam1a	1.35725	0.0240867	ENSMUSG00000072647
Sphk1	1.35677	0.0393933	ENSMUSG00000061878
Mdm2	1.35373	0.000258436	ENSMUSG00000020184
Lonrf3	1.35279	0.00196071	ENSMUSG00000016239
Otud1	1.35148	0.0116395	ENSMUSG00000043415
Oser1	1.35124	0.0264088	ENSMUSG00000035399
Trp53cor1	1.34826	0.043034	ENSMUSG00000085912
Gm49544	1.34824	0.00416265	ENSMUSG00000116262
5031425E22Rik	1.34724	0.000118215	ENSMUSG00000073147
Pigm	1.34676	0.00195016	ENSMUSG00000050229
Gm45902	1.34641	0.000860906	ENSMUSG00000051396
Sbno2	1.3447	0.000421375	ENSMUSG00000035673
4933431K14Rik	1.33843	0.032764	ENSMUSG00000103715
Aen	1.33825	0.000285072	ENSMUSG00000030609
Hist1h4b	1.33791	0.00693584	ENSMUSG00000069266
Adora2a	1.33728	0.0285753	ENSMUSG00000020178
Tjap1	1.33717	0.00165096	ENSMUSG00000012296
Tmem236	1.3352	0.0409053	ENSMUSG00000061531
Zfp296	1.33464	0.0427622	ENSMUSG00000011267
CT010583.1	1.33378	0.0404094	ENSMUSG00000117309
Mylip	1.33069	0.0285753	ENSMUSG00000038175
Prr7	1.33027	0.00318011	ENSMUSG00000034686
Gm15417	1.32889	0.0102927	ENSMUSG00000074466
Trim45	1.32747	0.0171854	ENSMUSG00000033233
Cited2	1.32482	0.0185195	ENSMUSG00000039910
2310022A10Rik	1.32463	0.0046361	ENSMUSG00000049643
Rbm38	1.32462	0.00731592	ENSMUSG00000027510
Sprtn	1.32372	0.00161737	ENSMUSG00000031986
Rrp8	1.32331	0.00165505	ENSMUSG00000030888
Rps12	1.3226	0.0241613	ENSMUSG00000061983
Tigd3	1.32254	0.0334816	ENSMUSG00000044390
Cttnbp2nl	1.32062	0.00517718	ENSMUSG00000062127
1110006O24Rik	1.32047	0.0171459	ENSMUSG00000107121
Nr4a1	1.31964	0.00367154	ENSMUSG00000023034
Tra2b	1.3193	0.000385823	ENSMUSG00000022858
Flcn	1.31619	0.000431734	ENSMUSG00000032633
Tmem151a	1.31408	0.0256563	ENSMUSG00000061451
Parp8	1.3138	0.00472142	ENSMUSG00000021725
1700017B05Rik	1.31341	0.0386278	ENSMUSG00000032300
Zfp715	1.31306	0.0140527	ENSMUSG00000012640
Rep15	1.31067	0.022697	ENSMUSG00000040121
Rgs2	1.30933	0.042534	ENSMUSG00000026360
Blcap	1.3088	0.0014673	ENSMUSG00000067787
Snapc5	1.30749	0.0264684	ENSMUSG00000032398
Atp2a1	1.30631	0.0379599	ENSMUSG00000030730
Gm43852	1.30464	0.0303646	ENSMUSG00000106680
Tbc1d9	1.30451	0.0336161	ENSMUSG00000031709
Spata2	1.30409	0.0128064	ENSMUSG00000047030
Usp54	1.30322	0.00292645	ENSMUSG00000034235
Sh3bp5l	1.30244	0.00209442	ENSMUSG00000013646
AC061963.1	1.30098	0.0188971	ENSMUSG00000110773
Gm26981	1.29833	0.0397572	ENSMUSG00000098041
Ciao2b	1.298	0.00983111	ENSMUSG00000031879
Trmt61a	1.29676	0.00184114	ENSMUSG00000060950
Eif2ak3	1.29616	0.00321832	ENSMUSG00000031668
Dnah17	1.29568	0.0171552	ENSMUSG00000033987
AI837181	1.29499	0.009812	ENSMUSG00000047423
Snhg8	1.29364	0.00592394	ENSMUSG00000104960
Ppil4	1.29251	0.00129447	ENSMUSG00000015757
Jmjd4	1.28754	0.000665017	ENSMUSG00000036819
Fam57a	1.28677	0.0313442	ENSMUSG00000069808
Dancr	1.28655	0.0109866	ENSMUSG00000106943
Ccdc120	1.2854	0.00067568	ENSMUSG00000031150
2810002D19Rik	1.28477	0.0221149	ENSMUSG00000045464
Ripk2	1.28327	0.0269113	ENSMUSG00000041135
Irak1bp1	1.28157	0.0347868	ENSMUSG00000032251
Zfp867	1.28145	0.00321832	ENSMUSG00000054519
Patl1	1.27739	0.00130524	ENSMUSG00000046139
Zc2hc1c	1.27737	0.0124342	ENSMUSG00000045064
Rhob	1.27675	0.0299777	ENSMUSG00000054364
Slc16a6	1.27345	0.00321832	ENSMUSG00000041920
Arhgap23	1.2725	0.00309694	ENSMUSG00000049807
Chst8	1.27209	0.00225452	ENSMUSG00000060402
AC167363.2	1.27131	0.0183806	ENSMUSG00000117050
9130019O22Rik	1.26999	0.0116494	ENSMUSG00000030823
Spag6	1.26492	0.0269113	ENSMUSG00000037708
Tsr1	1.26446	0.00663241	ENSMUSG00000038335
Zkscan5	1.26335	0.000948334	ENSMUSG00000055991
Gata3	1.26326	0.0481776	ENSMUSG00000015619
Pabpc1l	1.26285	0.0444524	ENSMUSG00000054582
Ss18l1	1.26198	0.0413278	ENSMUSG00000039086
Fam126b	1.26142	0.00416265	ENSMUSG00000038174
Opn1sw	1.26037	0.0291723	ENSMUSG00000058831
Rin1	1.25735	0.0135876	ENSMUSG00000024883
Prss23	1.25647	0.0314071	ENSMUSG00000039405
Atp6v0c	1.25569	0.0192941	ENSMUSG00000024121
Rit1	1.25523	0.0280683	ENSMUSG00000028057
H2afx	1.2552	0.00171981	ENSMUSG00000049932
Gm8066	1.25484	0.00527388	ENSMUSG00000106237
Slc7a1	1.25436	0.022697	ENSMUSG00000041313
Gm29170	1.25269	0.0146357	ENSMUSG00000100455
Gm13067	1.25245	0.00853707	ENSMUSG00000086665
Gpr62	1.25125	0.0395591	ENSMUSG00000091735
Ppp1r15b	1.2498	0.000375203	ENSMUSG00000046062
Snx16	1.24917	0.0184028	ENSMUSG00000027534
Gtf2h1	1.24817	0.00137702	ENSMUSG00000006599
Zc3h10	1.24644	0.0211159	ENSMUSG00000039810
Atxn1	1.24585	0.00140344	ENSMUSG00000046876
Klf5	1.24399	0.0014673	ENSMUSG00000005148
2310058D17Rik	1.24336	0.0431734	ENSMUSG00000085379
Myo10	1.24226	0.00257503	ENSMUSG00000022272
Med13	1.24116	0.00197282	ENSMUSG00000034297
AA474408	1.23688	0.0333895	ENSMUSG00000073867
Hmga1	1.23578	0.0199614	ENSMUSG00000046711
Nfil3	1.23449	0.0174688	ENSMUSG00000056749
Rbm12b1	1.23435	0.0176138	ENSMUSG00000046667
Map3k14	1.23428	0.00160985	ENSMUSG00000020941
Zfp281	1.23348	0.0189748	ENSMUSG00000041483
Sp8	1.23128	0.0207972	ENSMUSG00000048562
Clcn6	1.23087	0.00768764	ENSMUSG00000029016
Phf13	1.22858	0.0128293	ENSMUSG00000047777
Acrbp	1.22845	0.0294133	ENSMUSG00000072770
Dennd2c	1.22793	0.0225976	ENSMUSG00000007379
4930432B10Rik	1.2243	0.0429171	ENSMUSG00000097007
Rusc1	1.22337	0.0234095	ENSMUSG00000041263
Hnf1b	1.22187	0.0112831	ENSMUSG00000020679
Bet1l	1.2206	0.0046361	ENSMUSG00000025484
Tbc1d24	1.2178	0.000276616	ENSMUSG00000036473
AW209491	1.21432	0.0498542	ENSMUSG00000039182
Gm4430	1.21356	0.026029	ENSMUSG00000103009
Efcab8	1.2134	0.0249137	ENSMUSG00000044083
Fam133b	1.21295	0.0003672	ENSMUSG00000058503
Fam83c	1.21241	0.0342582	ENSMUSG00000074647
Nr3c1	1.20913	0.000112853	ENSMUSG00000024431
Pip4p2	1.20906	0.0314505	ENSMUSG00000028221
1600020E01Rik	1.20871	0.00173509	ENSMUSG00000097048
Tfe3	1.20847	0.00564036	ENSMUSG00000000134
Slc3a2	1.20793	0.0309054	ENSMUSG00000010095
Galr2	1.2056	0.0411415	ENSMUSG00000020793
Cep170	1.20553	0.0468954	ENSMUSG00000057335
A930004D18Rik	1.20496	0.00679574	ENSMUSG00000054057
Brpf1	1.20435	0.0012184	ENSMUSG00000001632
Efnb2	1.20423	0.0171171	ENSMUSG00000001300
Fastkd3	1.20357	0.0213349	ENSMUSG00000021532
Myh7b	1.20256	0.0102818	ENSMUSG00000074652
4930412M03Rik	1.20186	0.0171854	ENSMUSG00000051008
Tmem138	1.1969	0.00908063	ENSMUSG00000024666
2610001J05Rik	1.19622	0.0122686	ENSMUSG00000052419
Hhipl2	1.19579	0.0211577	ENSMUSG00000053461
Hilpda	1.19527	0.0379618	ENSMUSG00000043421
Parp3	1.19419	0.00242883	ENSMUSG00000023249
Noc3l	1.19375	0.009812	ENSMUSG00000024999
Tgif1	1.19271	0.00365919	ENSMUSG00000047407
Wnt7a	1.19247	0.0127293	ENSMUSG00000030093
Nsmce2	1.19156	0.0449353	ENSMUSG00000059586
Sertad2	1.19142	0.0129528	ENSMUSG00000049800
Abca5	1.19046	0.0202573	ENSMUSG00000018800
Map2k3	1.18911	0.000317892	ENSMUSG00000018932
Hist1h4d	1.18863	0.00121031	ENSMUSG00000061482
Hnrnpdl	1.1886	0.00092711	ENSMUSG00000029328
Lamc2	1.18667	0.0300496	ENSMUSG00000026479
A330035P11Rik	1.18608	0.042534	ENSMUSG00000085615
Zfp3	1.18407	0.0182451	ENSMUSG00000043602
Cobll1	1.18393	0.00391101	ENSMUSG00000034903
Ier3	1.1839	0.0109866	ENSMUSG00000003541
Mynn	1.1838	0.00514713	ENSMUSG00000037730
Mef2a	1.18369	0.00537057	ENSMUSG00000030557
1810013L24Rik	1.183	0.00310938	ENSMUSG00000022507
Mxd1	1.18263	0.00191892	ENSMUSG00000001156
1810055G02Rik	1.18263	0.0443629	ENSMUSG00000035372
Retreg1	1.18213	0.0131327	ENSMUSG00000022270
Homer1	1.18108	0.00337991	ENSMUSG00000007617
Pmaip1	1.1807	0.00442738	ENSMUSG00000024521
Gm43863	1.18019	0.0287071	ENSMUSG00000107608
Rps6kb2	1.17873	0.00720144	ENSMUSG00000024830
Lsm10	1.17856	0.025231	ENSMUSG00000050188
2410131K14Rik	1.17484	0.0096593	ENSMUSG00000032840
Nfkbie	1.17475	0.00100958	ENSMUSG00000023947
Tbkbp1	1.17417	0.0249137	ENSMUSG00000038517
Gmeb2	1.17358	0.0156299	ENSMUSG00000038705
Cbarp	1.1732	0.0233771	ENSMUSG00000035640
Utp4	1.17306	0.0100519	ENSMUSG00000041438
Pard6b	1.1719	0.00160985	ENSMUSG00000044641
Pcdh7	1.1714	0.0211662	ENSMUSG00000029108
Ints6	1.17126	0.00203959	ENSMUSG00000035161
Bcdin3d	1.17106	0.0182607	ENSMUSG00000037525
Zxdc	1.17022	0.00324295	ENSMUSG00000034430
Gorab	1.16971	0.0274036	ENSMUSG00000040124
Smim3	1.1697	0.00532045	ENSMUSG00000038059
Det1	1.16951	0.049095	ENSMUSG00000030610
2410004B18Rik	1.16584	0.00365919	ENSMUSG00000036873
Fan1	1.1656	0.00154609	ENSMUSG00000033458
Filip1l	1.16529	0.0213597	ENSMUSG00000043336
Snhg1	1.16464	0.016771	ENSMUSG00000108414
Prr5l	1.16405	0.0424841	ENSMUSG00000032841
Sdad1	1.16137	0.0038185	ENSMUSG00000029415
Maff	1.16028	0.00171529	ENSMUSG00000042622
Ccdc137	1.15952	0.00937668	ENSMUSG00000049957
Zbtb11	1.1586	0.00371132	ENSMUSG00000022601
Samd4	1.15836	0.00234782	ENSMUSG00000021838
Kmt2e	1.15299	0.00128657	ENSMUSG00000029004
Enc1	1.15166	0.0102818	ENSMUSG00000041773
Ifrd1	1.15096	0.0179419	ENSMUSG00000001627
Nfkb2	1.14902	0.00663241	ENSMUSG00000025225
Ccnt2	1.14817	0.00272466	ENSMUSG00000026349
Pspc1	1.14743	0.00129476	ENSMUSG00000021938
Tsc22d2	1.14643	0.0145392	ENSMUSG00000027806
Tubb2b	1.14633	0.0137896	ENSMUSG00000045136
Zfp35	1.14518	0.0217126	ENSMUSG00000063281
Rad52	1.14336	0.0162207	ENSMUSG00000030166
Pag1	1.14336	0.0172409	ENSMUSG00000027508
Ccnf	1.14204	0.00171529	ENSMUSG00000072082
Igf2bp1	1.14136	0.00299689	ENSMUSG00000013415
Ccdc9b	1.13824	0.0202573	ENSMUSG00000045838
Zfp948	1.13824	0.0320382	ENSMUSG00000067931
Zbtb2	1.13777	0.00947329	ENSMUSG00000075327
Mir22hg	1.1364	0.0268712	ENSMUSG00000085148
Traf2	1.13589	0.00118982	ENSMUSG00000026942
Hivep2	1.13587	0.0021315	ENSMUSG00000015501
Rpl28	1.13557	0.0211662	ENSMUSG00000030432
Usp36	1.13547	0.00471622	ENSMUSG00000033909
Tmem102	1.12975	0.0316166	ENSMUSG00000089876
Tgoln1	1.12911	0.00344375	ENSMUSG00000056429
Fpgt	1.12881	0.0334816	ENSMUSG00000053870
Txnl4a	1.12606	0.0454069	ENSMUSG00000057130
Ankrd12	1.12496	0.00331037	ENSMUSG00000034647
Dusp16	1.12446	0.000667454	ENSMUSG00000030203
Rbks	1.12425	0.0393822	ENSMUSG00000029136
Jmjd6	1.1242	0.0255619	ENSMUSG00000056962
Zfp142	1.12226	0.00659019	ENSMUSG00000026135
Tusc2	1.12116	0.00738732	ENSMUSG00000010054
Supv3l1	1.12102	0.00383324	ENSMUSG00000020079
Bcl3	1.11949	0.00389487	ENSMUSG00000053175
Vegfc	1.11853	0.0242804	ENSMUSG00000031520
Rnd3	1.11787	0.00472142	ENSMUSG00000017144
Abhd10	1.11663	0.0172409	ENSMUSG00000033157
Fau	1.11467	0.030984	ENSMUSG00000038274
Zc3h12c	1.1122	0.0036096	ENSMUSG00000035164
Gab2	1.11094	0.0162207	ENSMUSG00000004508
Slc35e4	1.10939	0.0199614	ENSMUSG00000048807
Dot1l	1.10856	0.00269546	ENSMUSG00000061589
Slc19a2	1.10831	0.00115981	ENSMUSG00000040918
Clock	1.10681	0.00383301	ENSMUSG00000029238
Rfesd	1.10662	0.0489802	ENSMUSG00000043190
Mapk7	1.10627	0.0208333	ENSMUSG00000001034
Polr2e	1.10538	0.0122686	ENSMUSG00000004667
Fam83h	1.10509	0.022945	ENSMUSG00000046761
Ccdc186	1.1047	0.0182665	ENSMUSG00000035173
Snx33	1.10457	0.00828317	ENSMUSG00000032733
Pde12	1.10281	0.00349975	ENSMUSG00000043702
Gm17586	1.10062	0.0461864	ENSMUSG00000097062
Nhlrc3	1.09932	0.0220358	ENSMUSG00000042997
Brix1	1.09861	0.00851609	ENSMUSG00000022247
Dlg4	1.09847	0.0111037	ENSMUSG00000020886
Rhod	1.09678	0.0194628	ENSMUSG00000041845
Thumpd1	1.0959	0.00622169	ENSMUSG00000030942
Zfp27	1.09212	0.0348826	ENSMUSG00000062040
Ccnt1	1.0921	0.00472142	ENSMUSG00000011960
Poli	1.09132	0.0141349	ENSMUSG00000038425
E530011L22Rik	1.0912	0.0140527	ENSMUSG00000097820
C030037D09Rik	1.09103	0.0197152	ENSMUSG00000087574
Fam13b	1.09097	0.00209442	ENSMUSG00000036501
Thap1	1.09076	0.0137175	ENSMUSG00000037214
Ippk	1.09006	0.0288611	ENSMUSG00000021385
Unc13a	1.08882	0.0447281	ENSMUSG00000034799
Ddx28	1.08857	0.0109364	ENSMUSG00000045538
Pvr	1.08742	0.0102127	ENSMUSG00000040511
Bbs10	1.08721	0.0282424	ENSMUSG00000035759
Med29	1.08693	0.0414498	ENSMUSG00000003444
Atg12	1.08662	0.0036411	ENSMUSG00000032905
Nkapd1	1.0859	0.00191301	ENSMUSG00000059820
Eme2	1.08558	0.0449888	ENSMUSG00000073436
Irs2	1.08324	0.00105498	ENSMUSG00000038894
Zfp84	1.08276	0.0100611	ENSMUSG00000046185
1810032O08Rik	1.08183	0.0341036	ENSMUSG00000020812
Pim2	1.08177	0.0145162	ENSMUSG00000031155
Slc7a11	1.08154	0.0345364	ENSMUSG00000027737
Zswim8	1.08051	0.024945	ENSMUSG00000021819
Stambpl1	1.07977	0.0373543	ENSMUSG00000024776
Cdkn1a	1.07865	0.00146537	ENSMUSG00000023067
Ptpn23	1.07787	0.0128649	ENSMUSG00000036057
Slc38a7	1.07786	0.0240867	ENSMUSG00000036534
Lhfpl2	1.07665	0.0118331	ENSMUSG00000045312
Sh3bp2	1.07566	0.00605388	ENSMUSG00000054520
Tnfrsf10b	1.07546	0.00244646	ENSMUSG00000022074
Cfap43	1.07504	0.00957103	ENSMUSG00000044948
Ppp1r18	1.07395	0.0165594	ENSMUSG00000034595
Fubp1	1.07033	0.00916376	ENSMUSG00000028034
Rnd1	1.06703	0.000658969	ENSMUSG00000054855
Eif1a	1.0666	0.00800215	ENSMUSG00000057561
Rasa2	1.06631	0.0187972	ENSMUSG00000032413
Aste1	1.06584	0.0243127	ENSMUSG00000032567
Krt80	1.06481	0.0183806	ENSMUSG00000037185
Inpp5e	1.06404	0.0109364	ENSMUSG00000026925
Lrig2	1.06374	0.0218773	ENSMUSG00000032913
Rictor	1.06338	0.0179848	ENSMUSG00000050310
Zfx	1.06322	0.00299689	ENSMUSG00000079509
Abce1	1.06201	0.0102927	ENSMUSG00000058355
Rbm5	1.05956	0.00399008	ENSMUSG00000032580
Cdkl3	1.05859	0.049799	ENSMUSG00000020389
Dclre1b	1.05802	0.0200349	ENSMUSG00000027845
Golga4	1.05698	0.0105702	ENSMUSG00000038708
Ing1	1.05435	0.00848491	ENSMUSG00000045969
Tbp	1.05423	0.0306453	ENSMUSG00000014767
Nckipsd	1.05269	0.0273007	ENSMUSG00000032598
Zfp672	1.05154	0.0232714	ENSMUSG00000049755
Mnt	1.05075	0.0329021	ENSMUSG00000000282
C77080	1.04946	0.0182451	ENSMUSG00000050390
Fitm2	1.04865	0.000712537	ENSMUSG00000048486
Armc7	1.04852	0.0425574	ENSMUSG00000057219
Ahr	1.04843	0.00947329	ENSMUSG00000019256
Paqr8	1.0477	0.0367625	ENSMUSG00000025931
Spag9	1.04652	0.00156638	ENSMUSG00000020859
Actg1	1.04449	0.0377681	ENSMUSG00000062825
Gm37352	1.04446	0.0102818	ENSMUSG00000103593
Pcgf2	1.04416	0.0378359	ENSMUSG00000018537
Zbtb21	1.04213	0.00693733	ENSMUSG00000046962
Dffb	1.04161	0.0416914	ENSMUSG00000029027
Neat1	1.04002	0.0109741	ENSMUSG00000092274
Rybp	1.03861	0.0180598	ENSMUSG00000072872
Tmem251	1.03828	0.0205008	ENSMUSG00000046675
Thap2	1.03743	0.0182308	ENSMUSG00000020137
Bdp1	1.03734	0.00192122	ENSMUSG00000049658
Fam122a	1.03693	0.0106765	ENSMUSG00000074922
Gapdh	1.03581	0.0100519	ENSMUSG00000057666
Ankrd49	1.0309	0.0132626	ENSMUSG00000031931
Glce	1.03074	0.0343947	ENSMUSG00000032252
Gm15545	1.03028	0.0303646	ENSMUSG00000087138
Ccar1	1.03026	0.0038621	ENSMUSG00000020074
Eif1ad	1.0276	0.0239944	ENSMUSG00000024841
Casz1	1.02608	0.0316764	ENSMUSG00000028977
Zswim9	1.02561	0.0098045	ENSMUSG00000070814
Serf2	1.02505	0.0173065	ENSMUSG00000074884
Ell	1.02503	0.00105498	ENSMUSG00000070002
1110002E22Rik	1.02479	0.00451442	ENSMUSG00000090066
Naif1	1.02464	0.0112584	ENSMUSG00000039164
Dnttip1	1.02318	0.00609296	ENSMUSG00000017299
Usp49	1.02194	0.0362944	ENSMUSG00000090115
Ptpn21	1.02138	0.0241297	ENSMUSG00000021009
Ccdc71l	1.02117	0.0172096	ENSMUSG00000090946
Serp2	1.01775	0.0454069	ENSMUSG00000052584
Mapkapk3	1.01585	0.046828	ENSMUSG00000032577
Pusl1	1.01533	0.0174393	ENSMUSG00000051557
Bcorl1	1.01491	0.0292429	ENSMUSG00000036959
Epc1	1.01356	0.0241105	ENSMUSG00000024240
Polr3d	1.01346	0.0249137	ENSMUSG00000000776
Wdr37	1.01334	0.0247796	ENSMUSG00000021147
St7l	1.01316	0.00791792	ENSMUSG00000045576
Tchp	1.0106	0.0407429	ENSMUSG00000002486
Ston1	1.01019	0.0133562	ENSMUSG00000033855
Mief1	1.01003	0.0137529	ENSMUSG00000022412
Gpr39	1.00976	0.02667	ENSMUSG00000026343
Dtx4	1.00737	0.00296813	ENSMUSG00000039982
Maml1	1.00677	0.0282165	ENSMUSG00000050567
BC029722	1.00637	0.0127344	ENSMUSG00000074649
Plekhh3	1.00565	0.0202573	ENSMUSG00000035172
Chmp6	1.00562	0.0191878	ENSMUSG00000025371
Endov	1.0048	0.0301465	ENSMUSG00000039850
Hist1h3a	1.00321	0.0203298	ENSMUSG00000069265
Spred3	1.00187	0.0462609	ENSMUSG00000037239
Nudt19	-1.0001	0.0106115	ENSMUSG00000034875
Accs	-1.00071	0.0496484	ENSMUSG00000040272
Trim71	-1.00316	0.022945	ENSMUSG00000079259
Dtx3l	-1.00342	0.0479714	ENSMUSG00000049502
As3mt	-1.00523	0.0236084	ENSMUSG00000003559
Kif14	-1.00524	0.0128293	ENSMUSG00000041498
Acsl4	-1.00678	0.00885235	ENSMUSG00000031278
Spata13	-1.00835	0.0423851	ENSMUSG00000021990
Il13ra1	-1.00979	0.044379	ENSMUSG00000017057
Exosc7	-1.01069	0.0036411	ENSMUSG00000025785
Malsu1	-1.01202	0.0180333	ENSMUSG00000029815
Krba1	-1.01238	0.00349844	ENSMUSG00000042810
Tomm22	-1.01444	0.00593471	ENSMUSG00000022427
Tbcd	-1.01496	0.00135219	ENSMUSG00000039230
Pih1d1	-1.01642	0.00684737	ENSMUSG00000003423
Foxn3	-1.0173	0.0409053	ENSMUSG00000033713
Tmpo	-1.0202	0.00538523	ENSMUSG00000019961
Sil1	-1.02184	0.0340392	ENSMUSG00000024357
Retsat	-1.02352	0.0420854	ENSMUSG00000056666
Selenoh	-1.02394	0.0205008	ENSMUSG00000076437
Nudt1	-1.02408	0.0124749	ENSMUSG00000036639
Dbi	-1.02537	0.00354612	ENSMUSG00000026385
Psmc3	-1.03331	0.00616381	ENSMUSG00000002102
H2-K1	-1.03714	0.0388185	ENSMUSG00000061232
Xdh	-1.03884	0.000853087	ENSMUSG00000024066
Desi2	-1.0393	0.0465512	ENSMUSG00000026502
Haus4	-1.04053	0.0110088	ENSMUSG00000022177
Fuca1	-1.04204	0.00908063	ENSMUSG00000028673
Tmsb4x	-1.04253	0.0121859	ENSMUSG00000049775
Pnp	-1.04495	0.0159783	ENSMUSG00000115338
Trappc2l	-1.04512	0.0120756	ENSMUSG00000015013
Smarca5	-1.04666	0.0234706	ENSMUSG00000031715
Lamtor4	-1.04695	0.00686623	ENSMUSG00000050552
Rnf145	-1.04712	0.00494551	ENSMUSG00000019189
Dnajc3	-1.04761	0.00145019	ENSMUSG00000022136
Timeless	-1.04844	0.0187972	ENSMUSG00000039994
Tmem176b	-1.0489	0.0110008	ENSMUSG00000029810
Tspan12	-1.05192	0.00863802	ENSMUSG00000029669
Ticrr	-1.05238	0.0301305	ENSMUSG00000046591
Gm44981	-1.0524	0.0454069	ENSMUSG00000108574
Glul	-1.05255	0.0132654	ENSMUSG00000026473
Ctsh	-1.05273	0.0480075	ENSMUSG00000032359
Slc44a1	-1.05316	0.0306477	ENSMUSG00000028412
Sdsl	-1.05491	0.0182922	ENSMUSG00000029596
Sephs2	-1.0624	0.0449581	ENSMUSG00000049091
Spns2	-1.06267	0.0041386	ENSMUSG00000040447
Timp1	-1.06708	0.00354518	ENSMUSG00000001131
Fech	-1.06738	0.0022017	ENSMUSG00000024588
Tk1	-1.06766	0.00474725	ENSMUSG00000025574
Cit	-1.07019	0.0199217	ENSMUSG00000029516
4931406C07Rik	-1.07141	0.00243205	ENSMUSG00000031938
Trmt2b	-1.07269	0.016861	ENSMUSG00000067369
Hexb	-1.07647	0.0441395	ENSMUSG00000021665
Dhcr24	-1.07758	0.00775055	ENSMUSG00000034926
Fggy	-1.07829	0.0264147	ENSMUSG00000028573
Bub1b	-1.07898	0.0281276	ENSMUSG00000040084
Fam219a	-1.07924	0.0215582	ENSMUSG00000028439
Slc10a2	-1.07936	0.0426787	ENSMUSG00000023073
Rrm2	-1.08163	0.00816646	ENSMUSG00000020649
Mrps28	-1.08225	0.0100519	ENSMUSG00000040269
Gsta4	-1.08252	0.00120158	ENSMUSG00000032348
Cdca5	-1.08447	0.0324806	ENSMUSG00000024791
Znrf1	-1.0877	0.0263842	ENSMUSG00000033545
Ccdc34	-1.08883	0.00599195	ENSMUSG00000027160
Ebpl	-1.09078	0.0248373	ENSMUSG00000021928
Acaa1a	-1.09111	0.00101152	ENSMUSG00000036138
Cenpa	-1.09372	0.0113284	ENSMUSG00000029177
Plac8	-1.0961	0.0117464	ENSMUSG00000029322
1190002N15Rik	-1.09653	0.00356678	ENSMUSG00000045414
Gm25117	-1.09666	0.04948	ENSMUSG00000087819
Aspscr1	-1.09707	0.0058804	ENSMUSG00000025142
Fam3c	-1.10014	0.00186362	ENSMUSG00000029672
Pgm1	-1.10042	0.0294928	ENSMUSG00000025791
Kalrn	-1.10488	0.0475869	ENSMUSG00000061751
Slc46a1	-1.10498	0.0145871	ENSMUSG00000020829
Aldh3a2	-1.10507	0.0111531	ENSMUSG00000010025
Urod	-1.1052	0.00144299	ENSMUSG00000028684
Snora23	-1.10529	0.016771	ENSMUSG00000064451
Kif20a	-1.10744	0.0073152	ENSMUSG00000003779
Tradd	-1.10832	0.011287	ENSMUSG00000031887
Tkfc	-1.10867	0.0179889	ENSMUSG00000034371
Ap2s1	-1.11052	0.00519571	ENSMUSG00000008036
Ddah1	-1.11572	0.000406733	ENSMUSG00000028194
Ptpdc1	-1.11649	0.0462609	ENSMUSG00000038042
Aspm	-1.11743	0.0215599	ENSMUSG00000033952
Spg7	-1.12052	0.000320427	ENSMUSG00000000738
Smad4	-1.12414	0.012297	ENSMUSG00000024515
H2afv	-1.12435	0.00922619	ENSMUSG00000041126
Fdx1	-1.1248	0.0186851	ENSMUSG00000032051
Hadh	-1.1255	0.00242127	ENSMUSG00000027984
Them6	-1.12592	0.00391101	ENSMUSG00000056665
Bora	-1.12672	0.0401288	ENSMUSG00000022070
Naprt	-1.12704	0.0403408	ENSMUSG00000022574
Lingo1	-1.12735	0.0415937	ENSMUSG00000049556
Ndufb7	-1.12914	0.0106115	ENSMUSG00000033938
Fam13a	-1.13529	0.0190222	ENSMUSG00000037709
Sdc2	-1.13544	0.0110446	ENSMUSG00000022261
Cenpf	-1.13762	0.0280683	ENSMUSG00000026605
Dhrs4	-1.13877	0.00389421	ENSMUSG00000022210
Dtd1	-1.14217	0.0382723	ENSMUSG00000027430
Qdpr	-1.14327	0.0240029	ENSMUSG00000015806
Prelid1	-1.14328	0.0036411	ENSMUSG00000021486
Stard4	-1.14357	0.0018965	ENSMUSG00000024378
Tomm40l	-1.14495	0.0408853	ENSMUSG00000005674
Serpinb9	-1.14887	0.0491749	ENSMUSG00000045827
Smarca2	-1.14896	0.030193	ENSMUSG00000024921
Erap1	-1.149	0.035949	ENSMUSG00000021583
Psmg1	-1.15357	0.0332239	ENSMUSG00000022913
Galnt12	-1.15481	0.0113284	ENSMUSG00000039774
Cacna1a	-1.15677	0.0433422	ENSMUSG00000034656
Proc	-1.15896	0.022697	ENSMUSG00000024386
Brd9	-1.16113	0.010485	ENSMUSG00000057649
Col4a5	-1.16415	0.00517718	ENSMUSG00000031274
Arfip1	-1.16475	0.00510348	ENSMUSG00000074513
Dctpp1	-1.16625	0.00213204	ENSMUSG00000042462
Sod1	-1.16822	0.0303188	ENSMUSG00000022982
Nmral1	-1.1686	0.0119233	ENSMUSG00000063445
Isoc1	-1.16875	0.0204148	ENSMUSG00000024601
Fn1	-1.16913	0.0175471	ENSMUSG00000026193
Commd1	-1.17375	0.0286933	ENSMUSG00000051355
Dna2	-1.17491	0.0430249	ENSMUSG00000036875
Gm22009	-1.17539	0.0445877	ENSMUSG00000089417
Selenom	-1.17624	0.00583027	ENSMUSG00000075702
Prps2	-1.1778	0.0113284	ENSMUSG00000025742
AU020206	-1.1786	0.009812	ENSMUSG00000097415
St3gal1	-1.18131	0.0370662	ENSMUSG00000013846
Cep128	-1.18204	0.0306152	ENSMUSG00000061533
Gm4366	-1.18239	0.000314154	ENSMUSG00000107383
Rpl22l1	-1.18604	0.00788223	ENSMUSG00000039221
Fah	-1.18803	0.0448697	ENSMUSG00000030630
Gmds	-1.18818	0.0182922	ENSMUSG00000038372
Tyms	-1.18834	0.0250663	ENSMUSG00000025747
Aurkb	-1.18902	0.00948547	ENSMUSG00000020897
Oat	-1.18907	0.00263572	ENSMUSG00000030934
Anxa6	-1.19024	0.0211184	ENSMUSG00000018340
Eps15	-1.19381	0.0127475	ENSMUSG00000028552
Kntc1	-1.19838	0.0365401	ENSMUSG00000029414
Ran	-1.19879	0.00439974	ENSMUSG00000029430
Rab3ip	-1.19899	0.00109387	ENSMUSG00000064181
Herc3	-1.2006	0.0023643	ENSMUSG00000029804
Spr	-1.20124	0.000373125	ENSMUSG00000033735
Hist1h3c	-1.20276	0.0102927	ENSMUSG00000069310
Dcun1d5	-1.20767	0.024856	ENSMUSG00000032002
Cnpy4	-1.20802	0.0423851	ENSMUSG00000036968
Wdr89	-1.20853	0.00693584	ENSMUSG00000045690
Pnck	-1.20979	0.0403408	ENSMUSG00000002012
Cdc25c	-1.21314	0.0391568	ENSMUSG00000044201
Parp12	-1.21343	0.0151383	ENSMUSG00000038507
Slc25a13	-1.21665	0.0341133	ENSMUSG00000015112
Kcnh7	-1.21665	0.00807717	ENSMUSG00000059742
H2-T24	-1.21694	0.0484734	ENSMUSG00000053835
Cdca3	-1.21857	0.0105502	ENSMUSG00000023505
Mcee	-1.21864	0.0481776	ENSMUSG00000033429
Bphl	-1.22298	0.00432207	ENSMUSG00000038286
Acat1	-1.2239	0.0112958	ENSMUSG00000032047
Cfap36	-1.22432	0.0459968	ENSMUSG00000020462
Lrp3	-1.22654	0.046828	ENSMUSG00000001802
Cisd1	-1.22848	0.0188971	ENSMUSG00000037710
Dhrs7b	-1.23138	0.000890376	ENSMUSG00000042569
Rassf3	-1.23394	0.0302308	ENSMUSG00000025795
Tbx2	-1.2354	0.0419629	ENSMUSG00000000093
Bckdhb	-1.24019	0.0352612	ENSMUSG00000032263
Rhobtb1	-1.24069	0.0285499	ENSMUSG00000019944
Impa1	-1.24576	0.00121121	ENSMUSG00000027531
Kif11	-1.24664	0.0046361	ENSMUSG00000012443
Itga7	-1.2495	0.00383143	ENSMUSG00000025348
Tmtc4	-1.25186	0.000176108	ENSMUSG00000041594
Cyb5a	-1.25312	0.0295964	ENSMUSG00000024646
Layn	-1.25734	0.0270572	ENSMUSG00000060594
Mms22l	-1.25813	0.00493659	ENSMUSG00000045751
Snx7	-1.25839	0.0119233	ENSMUSG00000028007
Atp5e	-1.25848	0.000658969	ENSMUSG00000016252
Pam	-1.2615	0.000228595	ENSMUSG00000026335
Snord34	-1.26263	0.0426094	ENSMUSG00000065878
Slc25a23	-1.26325	0.034703	ENSMUSG00000046329
Gclm	-1.26383	0.00171529	ENSMUSG00000028124
Ppm1b	-1.26548	0.00209927	ENSMUSG00000061130
Ap1s2	-1.26697	0.00172527	ENSMUSG00000031367
Rpl3-ps1	-1.27046	0.00804357	ENSMUSG00000084349
Fbxo6	-1.27107	0.00191892	ENSMUSG00000055401
Ptms	-1.28227	0.0228254	ENSMUSG00000030122
Dbt	-1.28625	0.0359104	ENSMUSG00000000340
Alad	-1.28627	0.0124749	ENSMUSG00000028393
Gtf2i	-1.28697	0.022875	ENSMUSG00000060261
Sox6	-1.28725	0.0462609	ENSMUSG00000051910
Vrk1	-1.28872	0.0142184	ENSMUSG00000021115
Dhodh	-1.28945	0.00092883	ENSMUSG00000031730
Nmrk1	-1.2915	0.0476886	ENSMUSG00000037847
Msrb1	-1.29333	0.017158	ENSMUSG00000075705
Phka2	-1.29517	0.000335542	ENSMUSG00000031295
Thsd7a	-1.29656	0.00136378	ENSMUSG00000032625
Itpkb	-1.29986	0.00101152	ENSMUSG00000038855
Pbk	-1.30126	0.00995595	ENSMUSG00000022033
Nuf2	-1.30167	0.0460376	ENSMUSG00000026683
Mrpl12	-1.30671	0.0285753	ENSMUSG00000039640
Akr1b7	-1.30964	0.0398404	ENSMUSG00000052131
Taldo1	-1.31291	0.00152976	ENSMUSG00000025503
Spc24	-1.31375	0.0325104	ENSMUSG00000074476
Prrg1	-1.31716	0.0027227	ENSMUSG00000047996
Uqcrh	-1.32081	0.00376556	ENSMUSG00000063882
Pappa	-1.3245	0.0190222	ENSMUSG00000028370
Dhrs7	-1.32778	0.0132626	ENSMUSG00000021094
Xrcc2	-1.32782	0.0257185	ENSMUSG00000028933
Atp11c	-1.33054	0.0470648	ENSMUSG00000062949
Smim26	-1.33322	0.0367359	ENSMUSG00000074754
C530043K16Rik	-1.33445	0.0303276	ENSMUSG00000106706
Col4a6	-1.33693	0.00199882	ENSMUSG00000031273
Casc4	-1.33814	0.0126469	ENSMUSG00000060227
L2hgdh	-1.35116	0.0237427	ENSMUSG00000020988
Tmem160	-1.35608	0.000206093	ENSMUSG00000019158
Ptgs1	-1.35699	0.0213349	ENSMUSG00000047250
Gm43915	-1.3571	0.0156043	ENSMUSG00000108171
Anp32e	-1.35771	0.00862679	ENSMUSG00000015749
Pold1	-1.35899	0.000900156	ENSMUSG00000038644
Cbfb	-1.36056	0.0217194	ENSMUSG00000031885
Sclt1	-1.36578	0.0198999	ENSMUSG00000059834
Decr2	-1.3679	0.0182308	ENSMUSG00000036775
Pif1	-1.36894	0.0159265	ENSMUSG00000041064
C330018D20Rik	-1.36954	0.0304626	ENSMUSG00000024592
Thrb	-1.37349	0.0197152	ENSMUSG00000021779
Il31ra	-1.37423	0.0312786	ENSMUSG00000050377
Afmid	-1.37454	0.022697	ENSMUSG00000017718
Aldh7a1	-1.37583	0.0119113	ENSMUSG00000053644
Rpp40	-1.37888	0.0170025	ENSMUSG00000021418
Tex9	-1.37907	0.0269082	ENSMUSG00000090626
Snrpe	-1.38305	0.00644701	ENSMUSG00000090553
Phlpp1	-1.38603	0.0187972	ENSMUSG00000044340
Scube3	-1.38757	0.046828	ENSMUSG00000038677
Cat	-1.38839	0.0363554	ENSMUSG00000027187
Tacc1	-1.38866	0.0447488	ENSMUSG00000065954
Tnfaip8l1	-1.39177	0.00775055	ENSMUSG00000044469
Abca8b	-1.39365	0.00580138	ENSMUSG00000020620
Trim14	-1.3948	0.0210578	ENSMUSG00000039853
Snta1	-1.39665	0.0020733	ENSMUSG00000027488
Vnn1	-1.40008	0.0104534	ENSMUSG00000037440
Romo1	-1.40746	0.00101152	ENSMUSG00000067847
Bola3	-1.40749	0.0109364	ENSMUSG00000045160
Haus1	-1.41132	0.0121322	ENSMUSG00000041840
Cdc25b	-1.41299	0.00537992	ENSMUSG00000027330
Fam229b	-1.41735	0.0292429	ENSMUSG00000051736
Kif18a	-1.41823	0.037886	ENSMUSG00000027115
Zfp90	-1.41858	0.0119233	ENSMUSG00000031907
Gm48582	-1.42058	0.0474315	ENSMUSG00000114501
Lkaaear1	-1.42572	0.0320382	ENSMUSG00000045794
Ism1	-1.43153	0.0213314	ENSMUSG00000074766
Ptprb	-1.43481	0.0171552	ENSMUSG00000020154
Ptprm	-1.43671	0.000492022	ENSMUSG00000033278
Adk	-1.4466	0.00907182	ENSMUSG00000039197
Copz2	-1.44704	0.0170563	ENSMUSG00000018672
Galm	-1.44749	0.0449656	ENSMUSG00000035473
Apob	-1.45053	0.0420854	ENSMUSG00000020609
P3h3	-1.45069	0.0100594	ENSMUSG00000023191
Rgl1	-1.45203	0.0201381	ENSMUSG00000026482
Adarb1	-1.45383	0.0491073	ENSMUSG00000020262
Gm37194	-1.45392	0.0391952	ENSMUSG00000102189
Tmem176a	-1.45439	0.000531459	ENSMUSG00000023367
Pank1	-1.45717	0.0470581	ENSMUSG00000033610
Cyp2s1	-1.46281	0.00827374	ENSMUSG00000040703
Fgf1	-1.4644	0.00550797	ENSMUSG00000036585
Dixdc1	-1.46628	0.000743886	ENSMUSG00000032064
Gm37297	-1.46822	0.00803001	ENSMUSG00000104114
Itga1	-1.46912	0.00293274	ENSMUSG00000042284
Ltk	-1.47018	0.0331452	ENSMUSG00000027297
Adam4	-1.47072	0.0488942	ENSMUSG00000072972
Echdc2	-1.48061	0.0183806	ENSMUSG00000028601
Lrrc75a	-1.48567	0.000757213	ENSMUSG00000046417
Atp2a3	-1.49174	0.0465582	ENSMUSG00000020788
Xylt1	-1.49243	0.0212966	ENSMUSG00000030657
Snord32a	-1.4947	0.00358107	ENSMUSG00000065219
Flrt2	-1.4959	0.0260182	ENSMUSG00000047414
Rbp4	-1.49904	0.023329	ENSMUSG00000024990
Peg3	-1.50266	0.000157424	ENSMUSG00000002265
Pecr	-1.50438	0.032764	ENSMUSG00000026189
Gcnt7	-1.5107	0.0220499	ENSMUSG00000074569
Gm25835	-1.51138	0.000855633	ENSMUSG00000089542
Gm5206	-1.51376	0.0105702	ENSMUSG00000115702
Fam196a	-1.51578	0.000258436	ENSMUSG00000073805
Gmnn	-1.51731	0.0180038	ENSMUSG00000006715
Gm17816	-1.51813	0.0408252	ENSMUSG00000112297
Efna2	-1.51852	0.0286831	ENSMUSG00000003070
Axin2	-1.51908	0.0128975	ENSMUSG00000000142
Prdx4	-1.52104	0.00118076	ENSMUSG00000025289
Dscc1	-1.52369	0.0371388	ENSMUSG00000022422
Vgll3	-1.52746	0.0105299	ENSMUSG00000091243
Mppe1	-1.52751	0.00265283	ENSMUSG00000062526
Ovol1	-1.52966	0.0345364	ENSMUSG00000024922
Atoh8	-1.53019	0.00728555	ENSMUSG00000037621
Rpl13	-1.53308	0.00173509	ENSMUSG00000000740
Pex7	-1.53502	0.00283948	ENSMUSG00000020003
Psmb5	-1.53686	0.00382607	ENSMUSG00000022193
Ckap2	-1.54073	0.00611345	ENSMUSG00000037725
Retreg3	-1.54789	0.000790775	ENSMUSG00000017802
Nsmce4a	-1.55063	0.000191852	ENSMUSG00000040331
Tjp3	-1.5526	0.0341283	ENSMUSG00000034917
Dut	-1.55271	0.00070654	ENSMUSG00000027203
Gm7143	-1.55418	0.0309233	ENSMUSG00000114184
Faah	-1.5626	0.0379658	ENSMUSG00000034171
A030005L19Rik	-1.56694	0.0377681	ENSMUSG00000113880
Mlycd	-1.57134	0.00611345	ENSMUSG00000074064
Snord58b	-1.57206	0.0265933	ENSMUSG00000064871
Armcx4	-1.57378	0.0253559	ENSMUSG00000049804
Igfbp7	-1.57583	0.00101152	ENSMUSG00000036256
4930579G24Rik	-1.57708	0.0120636	ENSMUSG00000027811
Tlr1	-1.57993	0.0409053	ENSMUSG00000044827
Ranbp17	-1.58441	0.0431734	ENSMUSG00000040594
Chd1l	-1.58536	0.00100904	ENSMUSG00000028089
Clic6	-1.58934	0.0368093	ENSMUSG00000022949
Gstm1	-1.59551	0.0403408	ENSMUSG00000058135
Hist1h3b	-1.59993	0.0181351	ENSMUSG00000069267
Snord118	-1.60601	0.000331406	ENSMUSG00000064899
Scd1	-1.60632	0.0466147	ENSMUSG00000037071
Ephx2	-1.60804	0.0283486	ENSMUSG00000022040
Camta1	-1.61294	0.0031174	ENSMUSG00000014592
Gsta3	-1.61678	0.0202257	ENSMUSG00000025934
Cd63	-1.61977	0.00433696	ENSMUSG00000025351
Serpinb8	-1.62182	0.0259114	ENSMUSG00000026315
Fscn1	-1.62263	0.0141348	ENSMUSG00000029581
Rdx	-1.62327	0.00121121	ENSMUSG00000032050
Lig1	-1.6311	0.000263827	ENSMUSG00000056394
Sec61b	-1.63517	0.00191063	ENSMUSG00000053317
Khk	-1.63998	0.0285753	ENSMUSG00000029162
4933431C10Rik	-1.64135	0.025707	ENSMUSG00000108923
Gm9968	-1.64255	0.0464338	ENSMUSG00000055370
AW112010	-1.64317	0.0353821	ENSMUSG00000075010
Gm23935	-1.64384	0.0419772	ENSMUSG00000076258
Kcnh1	-1.65004	0.0240029	ENSMUSG00000058248
Tacc3	-1.6575	0.000316959	ENSMUSG00000037313
Gm37321	-1.6598	0.0349248	ENSMUSG00000104325
Lect2	-1.66351	0.0183806	ENSMUSG00000021539
Deptor	-1.66365	0.010345	ENSMUSG00000022419
Ift57	-1.66705	0.00162387	ENSMUSG00000032965
Chst13	-1.66714	0.0319614	ENSMUSG00000056643
Fbxo10	-1.66804	0.00184897	ENSMUSG00000048232
Sem1	-1.66879	0.000820212	ENSMUSG00000042541
Slc1a2	-1.66896	0.0320295	ENSMUSG00000005089
Ctso	-1.68387	0.00916376	ENSMUSG00000028015
Acaa2	-1.68459	0.0259114	ENSMUSG00000036880
Gm48880	-1.68632	0.0360396	ENSMUSG00000112744
Gm10320	-1.69027	0.00111414	ENSMUSG00000092116
Egfl7	-1.69281	0.0352557	ENSMUSG00000026921
Enpp3	-1.69427	0.0341133	ENSMUSG00000019989
Slc25a15	-1.69454	0.0251535	ENSMUSG00000031482
Crp	-1.69493	0.043209	ENSMUSG00000037942
Gm23969	-1.70003	0.00118982	ENSMUSG00000065258
Scp2	-1.70139	0.0497959	ENSMUSG00000028603
Gk	-1.70242	0.00537057	ENSMUSG00000025059
Tfr2	-1.71163	0.0158194	ENSMUSG00000029716
Gen1	-1.71288	0.0206657	ENSMUSG00000051235
Sardh	-1.71964	0.0330202	ENSMUSG00000009614
Gm26917	-1.72277	0.000906153	ENSMUSG00000097971
Gstz1	-1.72565	0.0467751	ENSMUSG00000021033
Pm20d1	-1.72669	0.0380729	ENSMUSG00000042251
Snord93	-1.72732	0.0353464	ENSMUSG00000095205
Map3k9	-1.73334	0.0222362	ENSMUSG00000042724
Alkbh7	-1.73706	0.0217717	ENSMUSG00000002661
Cd1d1	-1.73804	0.0286715	ENSMUSG00000028076
Mir455	-1.74212	0.0434404	ENSMUSG00000070102
Neurl1b	-1.7424	0.000492022	ENSMUSG00000034413
Kl	-1.74921	0.000346491	ENSMUSG00000058488
Lrp1	-1.7494	0.0426966	ENSMUSG00000040249
Snord55	-1.75091	0.000276882	ENSMUSG00000092680
Snord59a	-1.75259	0.00600644	ENSMUSG00000064778
Snord66	-1.76038	0.0474801	ENSMUSG00000077239
Arhgef4	-1.76476	0.00192438	ENSMUSG00000037509
Krt7	-1.76675	0.00020538	ENSMUSG00000023039
Il1r1	-1.76953	0.00591698	ENSMUSG00000026072
Mis18a	-1.77054	0.00139501	ENSMUSG00000022978
Cenpm	-1.77344	0.00781765	ENSMUSG00000068101
Pink1	-1.77363	0.00100466	ENSMUSG00000028756
Gbe1	-1.7818	0.0202573	ENSMUSG00000022707
Snord90	-1.78808	0.0141988	ENSMUSG00000077756
Espl1	-1.79491	0.000112533	ENSMUSG00000058290
Gm25970	-1.80916	0.00288919	ENSMUSG00000087790
Gm14010	-1.81496	0.0334816	ENSMUSG00000079053
Mettl16	-1.81603	0.0205008	ENSMUSG00000010554
Slc16a12	-1.82226	0.00132087	ENSMUSG00000009378
Ddc	-1.8315	0.0380637	ENSMUSG00000020182
Plekhb1	-1.84655	0.00192122	ENSMUSG00000030701
Gm38381	-1.85623	0.00165505	ENSMUSG00000102594
Speg	-1.85842	0.0464444	ENSMUSG00000026207
Nyap1	-1.86181	0.0100519	ENSMUSG00000045348
Snord73a	-1.86332	0.0102927	ENSMUSG00000064984
Gm37159	-1.86542	0.0280683	ENSMUSG00000103233
Cyp2d22	-1.87117	0.0382052	ENSMUSG00000061740
Lifr	-1.87555	0.018951	ENSMUSG00000054263
Pkdcc	-1.87981	0.00339996	ENSMUSG00000024247
Trf	-1.88109	0.0353464	ENSMUSG00000032554
Gm47963	-1.88684	0.0038621	ENSMUSG00000110993
Insm2	-1.88794	0.000748173	ENSMUSG00000045440
Mir30a	-1.89325	0.00342281	ENSMUSG00000065405
Xylb	-1.90578	0.0266198	ENSMUSG00000035769
Gm11201	-1.90965	0.0172409	ENSMUSG00000085941
1810059H22Rik	-1.911	0.00707434	ENSMUSG00000108207
Prdm11	-1.91186	0.00537057	ENSMUSG00000075028
Snord110	-1.91259	0.000695183	ENSMUSG00000080610
Mir122	-1.91276	0.00638661	ENSMUSG00000065402
Alpl	-1.91302	0.00325963	ENSMUSG00000028766
Gm38034	-1.91782	0.0499216	ENSMUSG00000102844
mt-Nd6	-1.9255	0.0188646	ENSMUSG00000064368
Il2ra	-1.93031	0.0210041	ENSMUSG00000026770
Gstt3	-1.93416	0.00152949	ENSMUSG00000001665
Gm10610	-1.93549	0.0168345	ENSMUSG00000094841
Dscam	-1.93951	0.0377185	ENSMUSG00000050272
Hmcn1	-1.9408	0.0330202	ENSMUSG00000066842
Gm24837	-1.94105	0.0149439	ENSMUSG00000089308
Ntn3	-1.94574	0.000182175	ENSMUSG00000117406
Cox6a1	-1.94851	0.000440383	ENSMUSG00000041697
Acp5	-1.95548	0.0214873	ENSMUSG00000001348
Gm22486	-1.95797	0.0475234	ENSMUSG00000080465
Zfp654	-1.95803	0.0102818	ENSMUSG00000047141
Dlec1	-1.96926	0.00475709	ENSMUSG00000038060
2410017I17Rik	-1.97118	0.000440193	ENSMUSG00000038311
Snord37	-1.97157	0.000658969	ENSMUSG00000064441
Cp	-1.97289	0.000440193	ENSMUSG00000003617
Gm26115	-1.98125	0.00136673	ENSMUSG00000093346
Gm8189	-1.98314	0.00184897	ENSMUSG00000110298
Slc39a8	-1.9946	0.0460421	ENSMUSG00000053897
Gm16551	-2.00356	0.0304626	ENSMUSG00000066477
Snord87	-2.00434	0.000331406	ENSMUSG00000093178
Kyat1	-2.01442	0.022298	ENSMUSG00000039648
Sox5	-2.01955	0.0309363	ENSMUSG00000041540
mt-Nd1	-2.02128	0.0432475	ENSMUSG00000064341
Ube2l6	-2.02407	0.0161917	ENSMUSG00000027078
Gm22858	-2.03106	0.000820212	ENSMUSG00000092713
Cfi	-2.03271	0.00786889	ENSMUSG00000058952
Snord71	-2.0332	0.00807717	ENSMUSG00000077549
Mir27a	-2.03727	0.00399008	ENSMUSG00000065444
Gstm7	-2.04877	0.0120806	ENSMUSG00000004035
Tspoap1	-2.04913	0.0163759	ENSMUSG00000034156
Ppp1cc	-2.05018	0.00209442	ENSMUSG00000004455
Kyat3	-2.05052	0.03892	ENSMUSG00000040213
Gbp7	-2.05106	0.0328477	ENSMUSG00000040253
Snord82	-2.05213	0.000420544	ENSMUSG00000064823
Snord53	-2.05521	0.00102557	ENSMUSG00000092887
Gm44445	-2.05761	0.00840455	ENSMUSG00000107647
Gm22980	-2.06342	0.00023941	ENSMUSG00000064542
Sord	-2.06721	0.023069	ENSMUSG00000027227
Snord72	-2.06978	0.00112922	ENSMUSG00000077737
Trpm2	-2.07192	0.0356997	ENSMUSG00000009292
Gm6728	-2.07655	0.0268471	ENSMUSG00000091408
Mettl7b	-2.07743	0.0434183	ENSMUSG00000025347
Mir96	-2.0843	0.0329636	ENSMUSG00000065586
Klhl13	-2.08647	0.0063366	ENSMUSG00000036782
Gm23344	-2.0867	0.000272461	ENSMUSG00000065752
Fcgrt	-2.08898	0.0136669	ENSMUSG00000003420
Shank3	-2.09129	0.0141141	ENSMUSG00000022623
Rnu73b	-2.0944	0.00195515	ENSMUSG00000064390
Mir182	-2.09597	0.0460376	ENSMUSG00000076361
Wtap	-2.10234	0.00720144	ENSMUSG00000060475
Gbp3	-2.10833	0.0328477	ENSMUSG00000028268
Rnf125	-2.11229	0.0298575	ENSMUSG00000033107
Tbc1d30	-2.11262	0.00886891	ENSMUSG00000052302
Snord61	-2.11571	0.0106714	ENSMUSG00000065110
Mcpt8	-2.12261	0.00816646	ENSMUSG00000022157
Fam129a	-2.12741	0.0409053	ENSMUSG00000026483
Slc46a3	-2.13107	0.0328477	ENSMUSG00000029650
Dram1	-2.1316	0.0208059	ENSMUSG00000020057
mt-Cytb	-2.13425	0.0379599	ENSMUSG00000064370
Mir99b	-2.13709	0.00390871	ENSMUSG00000065396
Mlxipl	-2.14971	0.0408999	ENSMUSG00000005373
Aldh6a1	-2.15475	0.0290128	ENSMUSG00000021238
Gm6204	-2.16064	0.00407768	ENSMUSG00000105879
Pipox	-2.16654	0.0380637	ENSMUSG00000017453
Col1a1	-2.17449	0.0299165	ENSMUSG00000001506
Snord91a	-2.18686	0.000605536	ENSMUSG00000077493
Pth2	-2.1895	0.0497959	ENSMUSG00000038300
Gm15374	-2.19405	0.024945	ENSMUSG00000082513
Alas2	-2.1957	0.00101152	ENSMUSG00000025270
Eid2	-2.19589	0.0400488	ENSMUSG00000046058
Ugt1a5	-2.2013	0.0411233	ENSMUSG00000089943
Grin2a	-2.20713	0.000418905	ENSMUSG00000059003
6530403H02Rik	-2.20954	0.000126109	ENSMUSG00000098097
Mir6538	-2.21171	0.037579	ENSMUSG00000098771
Scyl2	-2.21447	0.0141806	ENSMUSG00000069539
Mal2	-2.21998	0.0178842	ENSMUSG00000024479
Hpx	-2.22504	0.0367355	ENSMUSG00000030895
Hunk	-2.23022	0.0089473	ENSMUSG00000053414
Gm44144	-2.23028	0.0431881	ENSMUSG00000107884
Acaa1b	-2.24392	0.0328477	ENSMUSG00000010651
Agt	-2.24629	0.0496484	ENSMUSG00000031980
Mroh6	-2.25466	0.0237427	ENSMUSG00000098678
A230050P20Rik	-2.25773	0.00414931	ENSMUSG00000038884
Hivep3	-2.25991	0.0186715	ENSMUSG00000028634
H2-Q6	-2.26454	0.0442263	ENSMUSG00000073409
Tap2	-2.27684	0.0103463	ENSMUSG00000024339
Nkx2-4	-2.27759	0.00640842	ENSMUSG00000054160
Pde4d	-2.29612	0.000418905	ENSMUSG00000021699
Dok6	-2.30012	0.0255619	ENSMUSG00000073514
Stxbp6	-2.30302	0.00028689	ENSMUSG00000046314
Lsp1	-2.31436	0.0174892	ENSMUSG00000018819
Gstt1	-2.31527	0.00930466	ENSMUSG00000001663
C4b	-2.32163	0.0484734	ENSMUSG00000073418
Foxe1	-2.32641	0.032013	ENSMUSG00000070990
Crhr2	-2.32745	0.0454069	ENSMUSG00000003476
Coro2a	-2.33164	0.00580218	ENSMUSG00000028337
Tgm4	-2.33228	0.042534	ENSMUSG00000025787
Gda	-2.3326	0.022298	ENSMUSG00000058624
Zfyve28	-2.33677	0.0286736	ENSMUSG00000037224
Stox2	-2.34541	0.0344924	ENSMUSG00000038143
Ccdc80	-2.34631	0.000575907	ENSMUSG00000022665
Itsn1	-2.347	0.00656333	ENSMUSG00000022957
Ppara	-2.35171	0.0435975	ENSMUSG00000022383
Dcun1d1	-2.35583	0.00489515	ENSMUSG00000027708
Rnf150	-2.35721	0.00193879	ENSMUSG00000047747
Gm46432	-2.35754	0.0239355	ENSMUSG00000114827
Tgm1	-2.35912	0.0196558	ENSMUSG00000022218
Ccdc3	-2.36625	0.0462025	ENSMUSG00000026676
Paqr9	-2.36995	0.0492913	ENSMUSG00000064225
Dmrt3	-2.37279	0.0399928	ENSMUSG00000042372
Robo2	-2.37702	0.0223682	ENSMUSG00000052516
Sptbn4	-2.38315	0.00662954	ENSMUSG00000011751
Hoxb8	-2.38861	0.0208333	ENSMUSG00000056648
Oas2	-2.39753	0.00331037	ENSMUSG00000032690
Abca1	-2.40392	0.0169672	ENSMUSG00000015243
C3	-2.40584	0.0371255	ENSMUSG00000024164
Ctnnd2	-2.40611	0.000565731	ENSMUSG00000022240
Trank1	-2.40625	0.0464444	ENSMUSG00000062296
Gm26493	-2.40814	0.00786889	ENSMUSG00000065089
Gls2	-2.40866	0.0277831	ENSMUSG00000044005
Plxnc1	-2.41294	0.0498923	ENSMUSG00000074785
Trnau1ap	-2.41538	0.04353	ENSMUSG00000028898
Fut4	-2.416	0.0185229	ENSMUSG00000049307
Gm43072	-2.42005	0.00418968	ENSMUSG00000106092
Gpc4	-2.4209	0.00321832	ENSMUSG00000031119
Serpina10	-2.42329	0.0458376	ENSMUSG00000061947
Gm14537	-2.42558	0.0122686	ENSMUSG00000082855
Dlc1	-2.4269	0.034703	ENSMUSG00000031523
Gm49474	-2.42802	0.00416589	ENSMUSG00000116021
mt-Tl1	-2.4303	0.0380637	ENSMUSG00000064340
Myo16	-2.43778	0.00208461	ENSMUSG00000039057
Gdf6	-2.45043	0.0174532	ENSMUSG00000051279
Fev	-2.4584	0.0213314	ENSMUSG00000055197
0610005C13Rik	-2.46297	0.0232997	ENSMUSG00000109644
Snord15a	-2.46748	0.00020538	ENSMUSG00000065822
C1rl	-2.46807	0.03892	ENSMUSG00000038527
Mir151	-2.47718	0.0100519	ENSMUSG00000065612
Cers4	-2.4776	0.0409677	ENSMUSG00000008206
Cacna1d	-2.4792	0.0159677	ENSMUSG00000015968
Spock3	-2.48026	0.0343187	ENSMUSG00000054162
Pdgfra	-2.48191	0.0493991	ENSMUSG00000029231
Lcn2	-2.49117	0.0328494	ENSMUSG00000026822
Mir183	-2.49544	0.0139396	ENSMUSG00000065619
B3galt1	-2.49914	0.0429996	ENSMUSG00000034780
Pcdh12	-2.50104	0.0294824	ENSMUSG00000024440
Tmem132e	-2.5011	0.0232459	ENSMUSG00000020701
Acsm5	-2.50376	0.0409053	ENSMUSG00000030972
Entpd8	-2.51141	0.0294928	ENSMUSG00000036813
0610031O16Rik	-2.51271	0.0478756	ENSMUSG00000099146
Irgc1	-2.52451	0.0329636	ENSMUSG00000062028
Ccl7	-2.52809	0.00173509	ENSMUSG00000035373
Enpep	-2.52953	0.0449814	ENSMUSG00000028024
Cnnm1	-2.53261	0.0210163	ENSMUSG00000025189
Gm4788	-2.53544	0.0464444	ENSMUSG00000070594
Mir5099	-2.54247	0.000877536	ENSMUSG00000092998
Gdf2	-2.55662	0.0281738	ENSMUSG00000072625
Hnrnpl	-2.56628	0.00374067	ENSMUSG00000015165
mt-Nd2	-2.57698	0.0202573	ENSMUSG00000064345
Cfh	-2.57835	0.0383612	ENSMUSG00000026365
Pygl	-2.58449	0.0420854	ENSMUSG00000021069
C1ra	-2.595	0.0317498	ENSMUSG00000055172
Nrn1	-2.5961	0.041636	ENSMUSG00000039114
Lrg1	-2.60383	0.0213349	ENSMUSG00000037095
Hoxb5os	-2.60824	0.0321312	ENSMUSG00000085645
Ajap1	-2.63038	0.0138897	ENSMUSG00000039546
Gm12896	-2.63268	0.0392383	ENSMUSG00000083558
Gm14869	-2.63299	0.00169366	ENSMUSG00000083210
Gm15894	-2.63918	0.00274586	ENSMUSG00000090039
Npas2	-2.64167	0.0350185	ENSMUSG00000026077
Cdyl2	-2.64526	0.0171459	ENSMUSG00000031758
Kctd17	-2.64768	0.0119113	ENSMUSG00000033287
Gdf10	-2.64798	0.046487	ENSMUSG00000021943
Wnt5a	-2.65751	0.0137611	ENSMUSG00000021994
Ube2ql1	-2.66274	0.0148125	ENSMUSG00000052981
Amacr	-2.66466	0.031855	ENSMUSG00000022244
Gm23105	-2.68211	0.0471362	ENSMUSG00000065653
Zdhhc14	-2.68852	0.0458376	ENSMUSG00000034265
Hfe2	-2.69113	0.0399845	ENSMUSG00000038403
Rdh16	-2.69864	0.0424833	ENSMUSG00000069456
Atp8a1	-2.70394	0.0283186	ENSMUSG00000037685
Adgrf1	-2.71099	0.0471362	ENSMUSG00000041293
Elovl4	-2.72199	0.0408398	ENSMUSG00000032262
Dock10	-2.73279	0.0233875	ENSMUSG00000038608
Tunar	-2.73356	0.00090661	ENSMUSG00000097929
Gabbr2	-2.73731	0.00139113	ENSMUSG00000039809
Itih5	-2.74444	0.0358565	ENSMUSG00000025780
mt-Nd4	-2.7483	0.0165594	ENSMUSG00000064363
4930520M14Rik	-2.74942	0.0197171	ENSMUSG00000106127
Cybb	-2.7525	0.00321631	ENSMUSG00000015340
Hist1h2al	-2.75321	0.0133532	ENSMUSG00000091383
Senp2	-2.75534	0.0369631	ENSMUSG00000022855
Tmem56	-2.76338	0.0353464	ENSMUSG00000028132
Nkd1	-2.76751	0.0290828	ENSMUSG00000031661
Cyp2b10	-2.77586	0.0442046	ENSMUSG00000030483
Gm45722	-2.77744	0.0481388	ENSMUSG00000110662
Adamtsl2	-2.78251	0.0336722	ENSMUSG00000036040
Saa3	-2.80254	0.0241105	ENSMUSG00000040026
D430041D05Rik	-2.80552	0.000109687	ENSMUSG00000068373
Gm45493	-2.80653	0.0385076	ENSMUSG00000109784
Cxcl5	-2.81093	0.000169067	ENSMUSG00000029371
Rn7s6	-2.83275	0.0490242	ENSMUSG00000092746
Pax6	-2.83291	0.00720144	ENSMUSG00000027168
AC154912.1	-2.83524	0.0225965	ENSMUSG00000117084
Gm1113	-2.8489	0.000276616	ENSMUSG00000098590
Gm37588	-2.86598	0.026029	ENSMUSG00000104239
Adtrp	-2.86857	0.0136609	ENSMUSG00000058022
6530402F18Rik	-2.87148	0.0439993	ENSMUSG00000079499
Adam11	-2.88569	0.0125801	ENSMUSG00000020926
Pkd1l2	-2.89441	0.0353464	ENSMUSG00000034416
Foxd3	-2.89531	0.0351895	ENSMUSG00000067261
Cldn14	-2.90253	0.0187435	ENSMUSG00000047109
Vipr1	-2.91092	0.028819	ENSMUSG00000032528
Gm22567	-2.92755	0.0454069	ENSMUSG00000093283
Ell3	-2.93323	0.000556582	ENSMUSG00000027246
Igfbp1	-2.93828	0.0302161	ENSMUSG00000020429
Gm26461	-2.94038	0.0075145	ENSMUSG00000092805
C130021I20Rik	-2.96105	0.0259114	ENSMUSG00000052951
Bhlhe22	-2.96265	0.0434183	ENSMUSG00000025128
Serpina3h	-2.97078	0.0259114	ENSMUSG00000041449
Lrrc7	-2.97283	0.0206188	ENSMUSG00000028176
Mbl1	-2.97539	0.0218795	ENSMUSG00000037780
Pde8b	-2.98416	0.0023643	ENSMUSG00000021684
Gm45855	-2.99264	0.00741219	ENSMUSG00000110686
Gm43365	-2.99612	0.00195016	ENSMUSG00000105084
Depp1	-2.99629	0.0263469	ENSMUSG00000048489
Pou4f1	-2.99926	0.0016386	ENSMUSG00000048349
Ifitm7	-3.01676	0.0423728	ENSMUSG00000065968
Il10ra	-3.02221	0.0302161	ENSMUSG00000032089
Orm2	-3.02262	0.0184376	ENSMUSG00000061540
Sp9	-3.02899	0.0319206	ENSMUSG00000068859
AC091309.5	-3.0344	0.000687074	ENSMUSG00000117446
B430010I23Rik	-3.03704	0.0299165	ENSMUSG00000084960
Dact3	-3.03745	0.00100466	ENSMUSG00000078794
Ppbp	-3.04172	0.000158518	ENSMUSG00000029372
Inhbc	-3.05393	0.0235455	ENSMUSG00000025405
Nos2	-3.05785	0.011599	ENSMUSG00000020826
Gm22303	-3.05879	0.00145647	ENSMUSG00000064620
Gm29430	-3.07059	0.000642548	ENSMUSG00000101451
Pnp2	-3.07168	0.0303188	ENSMUSG00000068417
Ush1c	-3.07718	0.00412424	ENSMUSG00000030838
Hao2	-3.07802	0.0217717	ENSMUSG00000027870
Glrb	-3.08545	0.0377185	ENSMUSG00000028020
Bean1	-3.09507	0.0240909	ENSMUSG00000031872
Iqsec3	-3.09691	0.0246832	ENSMUSG00000040797
Gm45909	-3.10109	0.0462609	ENSMUSG00000110496
Gm37333	-3.1271	0.00613405	ENSMUSG00000104524
Rdh9	-3.13995	0.0239689	ENSMUSG00000056148
Slc37a2	-3.1406	0.0431881	ENSMUSG00000032122
Nrg3	-3.14076	0.00583027	ENSMUSG00000041014
Tbx1	-3.14181	0.000940078	ENSMUSG00000009097
H2-Ea-ps	-3.14824	0.0249527	ENSMUSG00000036322
Gas1	-3.15523	0.0233761	ENSMUSG00000052957
Gucy1a1	-3.15529	0.0175912	ENSMUSG00000033910
Gm37255	-3.16044	0.0462025	ENSMUSG00000104449
Slfn8	-3.1674	0.00677541	ENSMUSG00000035208
Tbx3	-3.16813	0.0474801	ENSMUSG00000018604
Ndufaf4	-3.17293	0.0187435	ENSMUSG00000028261
Fam217b	-3.1759	0.00662954	ENSMUSG00000070476
Pdzrn4	-3.17666	0.0471362	ENSMUSG00000036218
1810064F22Rik	-3.17778	0.0363973	ENSMUSG00000090925
Wscd1	-3.18856	0.0490534	ENSMUSG00000020811
Gm12707	-3.19681	0.00171334	ENSMUSG00000085835
Adamts16	-3.22023	0.000569649	ENSMUSG00000049538
Clec1a	-3.23481	0.0266198	ENSMUSG00000033082
Mug2	-3.25389	0.0120806	ENSMUSG00000030131
Adra2c	-3.25438	0.0353464	ENSMUSG00000045318
Gm7463	-3.26501	0.0148336	ENSMUSG00000106889
Cacng8	-3.27763	0.0028307	ENSMUSG00000053395
Grem2	-3.28269	0.0340392	ENSMUSG00000050069
Clip3	-3.28491	0.0352557	ENSMUSG00000013921
Gm38297	-3.3031	0.0464444	ENSMUSG00000104272
Gm19950	-3.32099	0.0397572	ENSMUSG00000109093
Dmrt2	-3.32525	0.0175912	ENSMUSG00000048138
Gm25580	-3.33119	0.0380729	ENSMUSG00000065343
4732463B04Rik	-3.34303	0.0234602	ENSMUSG00000097762
Gltpd2	-3.35324	0.00161982	ENSMUSG00000046811
Runx1t1	-3.3741	0.00780653	ENSMUSG00000006586
Id4	-3.37991	0.0429369	ENSMUSG00000021379
Gm45580	-3.40893	0.00527388	ENSMUSG00000110383
Gm43800	-3.413	0.0100519	ENSMUSG00000106867
Lrrc55	-3.41774	0.0375957	ENSMUSG00000075224
Ar	-3.4182	0.00895144	ENSMUSG00000046532
Cd3e	-3.42726	0.0297987	ENSMUSG00000032093
S1pr1	-3.43155	0.00836704	ENSMUSG00000045092
Pdzrn3	-3.47448	0.0151966	ENSMUSG00000035357
Hoxc13	-3.48131	0.009436	ENSMUSG00000001655
Sox3	-3.50973	0.0378598	ENSMUSG00000045179
Sema5a	-3.53845	0.0110355	ENSMUSG00000022231
Negr1	-3.5668	0.0371842	ENSMUSG00000040037
Lrrc38	-3.57279	0.00411526	ENSMUSG00000028584
Gm42672	-3.58433	0.0444944	ENSMUSG00000105395
Pgbd5	-3.61318	0.0141686	ENSMUSG00000050751
Tmem30b	-3.64099	0.00835269	ENSMUSG00000034435
Skor2	-3.64202	0.00964973	ENSMUSG00000091519
mt-Nd5	-3.6455	0.0011432	ENSMUSG00000064367
Mir148a	-3.65597	0.00296214	ENSMUSG00000065505
Gpc3	-3.68929	0.0148429	ENSMUSG00000055653
Cd207	-3.7026	0.0276327	ENSMUSG00000034783
Tlr7	-3.72239	0.0309826	ENSMUSG00000044583
Gm15368	-3.749	0.000647729	ENSMUSG00000081488
March11	-3.74987	0.000330488	ENSMUSG00000022269
Mboat2	-3.78195	0.009812	ENSMUSG00000020646
Arhgef28	-3.79461	0.000804929	ENSMUSG00000021662
Nyap2	-3.8046	0.0470489	ENSMUSG00000054976
Tspan13	-3.82436	0.0202573	ENSMUSG00000020577
Gm22984	-3.83617	0.000543526	ENSMUSG00000084700
Gm16574	-3.85614	0.00256924	ENSMUSG00000089769
Fcna	-3.87385	0.0257008	ENSMUSG00000026938
9030619P08Rik	-3.89933	0.0239689	ENSMUSG00000053168
4833418N17Rik	-3.92258	0.0169329	ENSMUSG00000052779
Ppp1r3d	-3.9298	0.0492222	ENSMUSG00000049999
Napsa	-3.93732	0.0380024	ENSMUSG00000002204
Ptprq	-3.96643	0.0462253	ENSMUSG00000035916
Ctnna2	-3.97558	0.0068883	ENSMUSG00000063063
Gm43952	-3.98889	0.0162207	ENSMUSG00000108121
Dlk1	-4.02107	0.0012184	ENSMUSG00000040856
Ms4a4d	-4.03922	0.00258209	ENSMUSG00000024678
Epm2a	-4.05864	0.000705664	ENSMUSG00000055493
Mir532	-4.0764	0.047863	ENSMUSG00000070139
Gm7162	-4.10209	0.00139113	ENSMUSG00000089817
Tmem229a	-4.12758	0.00135219	ENSMUSG00000048022
Lrrtm4	-4.14708	0.00973107	ENSMUSG00000052581
Pld5	-4.22174	0.046828	ENSMUSG00000055214
Cacna2d3	-4.22828	0.0249137	ENSMUSG00000021991
Gm11407	-4.26031	0.0274272	ENSMUSG00000082179
Map3k21	-4.27585	0.000766936	ENSMUSG00000031853
Cyp7b1	-4.32513	0.00941525	ENSMUSG00000039519
Prelid2	-4.33628	0.0390704	ENSMUSG00000056671
Ly9	-4.56858	0.00162349	ENSMUSG00000004707
Prkag2os1	-4.62137	0.0144363	ENSMUSG00000086446
Rgs1	-4.69659	0.0436034	ENSMUSG00000026358
Gm22876	-4.70345	0.032764	ENSMUSG00000093191
Pkmyt1	-4.73246	0.0215333	ENSMUSG00000023908
Gm24140	-5.16229	0.004426	ENSMUSG00000084722
Gabra5	-5.55387	0.0363496	ENSMUSG00000055078
4930578I06Rik	-5.96039	0.00801428	ENSMUSG00000021961
Magi2	-5.96091	0.00805502	ENSMUSG00000040003
Gm7468	-5.99458	0.0462691	ENSMUSG00000107443
Tmem28	-5.99512	0.0474623	ENSMUSG00000071719
Gm30667	-6.01596	0.016588	ENSMUSG00000102886
Plekhh2	-6.10099	0.00572646	ENSMUSG00000040852
Zfp518b	-6.29781	0.035129	ENSMUSG00000046572
Gm25781	-6.80459	0.0299165	ENSMUSG00000084476
